# Supplementary material for: Mutational concordance between primary and metastatic melanoma: a next-generation sequencing approach
Source: J Transl Med. 2019 Aug 28;17:289. doi: 10.1186/s12967-019-2039-4 (PMC6712827; doi:10.1186/s12967-019-2039-4)
Supplement: Supplementary file 1 — Additional file 1: Table S1. (A) The 750 somatic non-synonymous variants found in discovery cohort, in detail. In bold, variants classified as pathogenic/likely pathogenic mutations. (B) The 79 somatic non-synonymous variants found in validation cohort, in detail. In bold, variants classified as pathogenic/likely pathogenic mutations. [file 12967_2019_2039_MOESM1_ESM.xlsx]

## Sheet: Discovery cohort nsyn variants
Supplementary Table 1A. The 750 somatic non-synonymous variants found in discovery cohort, in detail. In bold, variants classified as pathogenic/likely pathogenic mutations
No.	Locus	Genotype	Ref	Type	Genes	Location	Exon	Coding	Amino Acid Change	Variant Effect	dbSNP	Mutated allele %	Cove rage	Allele Coverage	Allele Ratio	Ref+/Ref-/Var+/Var-	COSMIC/Clinical significance (ClinVar)	p-value
01A	chr7:140453136	A/T	A	SNV	BRAF	exonic	15	c.1799T>A	p.Val600Glu	missense	rs113488022, rs121913227, rs121913377, rs397516897	13.81	1992	A=1717, T=275	A=0.8619, T=0.1381	A=1197/520, T=204/71	Pathogenic	0.00001
01A	chr4:55593464	A/C	A	SNV	KIT	exonic	10	c.1621A>C	p.Met541Leu	missense	rs3822214	53.18	1995	A=934, C=1061	A=0.4682, C=0.5318	A=536/398, C=597/464	Likely benign	0.00001
01A	chr17:7578263	GG/AA	GG	MNV	TP53	exonic	6	c.585_586delCCinsTT	p.Arg196Ter	nonsense	rs397516435	38.87	1981	GG=1211, AA=770	GG=0.6113, AA=0.3887	GG=568/643, AA=385/385	Pathogenic	0.00001
01A	chr17:7579472	G/C	G	SNV	TP53	exonic	4	c.215C>G	p.Pro72Arg	missense	rs1042522, rs730882014	21.95	1932	G=1347, C=424	G=0.7606, C=0.2394	G=456/891, C=164/260	Benign,Uncertain significance	0.00001
01B	chr12:46125021	G/T	G	SNV	ARID2	exonic	3	c.208G>T	p.Gly70Ter	nonsense		03.74	1151	G=1108, T=43	G=0.9626, T=0.0374	G=548/560, T=3/40		0.00006
01B	chr12:46244659	C/A	C	SNV	ARID2	exonic	15	c.2753C>A	p.Pro918Gln	missense		07.53	1275	C=1179, A=96	C=0.9247, A=0.0753	C=553/626, A=40/56		0.00001
01B	chr7:140453136	A/T	A	SNV	BRAF	exonic	15	c.1799T>A	p.Val600Glu	missense	rs113488022, rs121913227, rs121913377, rs397516897	20.28	1297	A=1034, T=263	A=0.7972, T=0.2028	A=807/227, T=176/87	Pathogenic	0.00001
01B	chr11:69456238	C/G	C	SNV	CCND1	exonic	1	c.157C>G	p.Leu53Val	missense		03.74	561	C=540, G=21	C=0.9626, G=0.0374	C=270/270, G=16/5		0.00317
01B	chr12:58145284	G/A	G	SNV	CDK4	exonic	2	c.217C>T	p.Arg73Trp	missense		05.64	1171	G=1105, A=66	G=0.9436, A=0.0564	G=191/914, A=40/26		0.00001
01B	chrX:41204464	T/A	T	SNV	DDX3X	exonic	11	c.1057T>A	p.Leu353Met	missense		03.04	953	T=924, A=29	T=0.9696, A=0.0304	T=470/454, A=16/13		0.01201
01B	chrX:41205516	CAAAAAGGGT/ CAAAAGGGT	CAAAAAGGGT	INDEL	DDX3X	exonic	13	c.1355delA	p.Lys452fs	frameshiftDeletion		13.39	381	CAAAAAGGGT=322,ACAAAAGGGT=7,CAAAAGGGT=51,CAAAGGGT=1	CAAAAAGGGT=0.8451,ACAAAAGGGT=0.0184,CAAAAGGGT=0.1339,CAAAGGGT=0.0026	CAAAAAGGGT=74/248,ACAAAAGGGT=0/7, CAAAAGGGT=20/31,CAAAGGGT=1/0	.	0.00001
01B	chr13:49033872	T/C	T	SNV	RB1	exonic	20	c.2009T>C	p.Leu670Pro	missense		19.38	356	T=287, C=69	T=0.8062, C=0.1938	T=134/153, C=25/44		0.00001
01B	chr13:49033874	T/G	T	SNV	RB1	exonic	20	c.2011T>G	p.Ser671Ala	missense		12.16	403	T=354, G=49	T=0.8784, G=0.1216	T=159/195, G=19/30		0.00001
01B	chr17:7578263	GG/AA	GG	MNV	TP53	exonic	6	c.585_586delCCinsTT	p.Arg196Ter	nonsense	rs397516435	05.49	838	GG=792, AA=46	GG=0.9451, AA=0.0549	GG=401/391, AA=25/21	Pathogenic	0.00001
01B	chr17:7578245	G/A	G	SNV	TP53	exonic	6	c.604C>T	p.Arg202Cys	missense	rs587780072	04.93	892	G=848, A=44	G=0.9507, A=0.0493	G=443/405, A=32/12	Uncertain significance	0.00001
02A	chr12:46244659	C/A	C	SNV	ARID2	exonic	15	c.2753C>A	p.Pro918Gln	missense		03.52	1906	C=1839, A=67	C=0.9648, A=0.0352	C=908/931, A=21/46		0.00001
02A	chr3:52438491	G/A	G	SNV	BAP1	exonic	12	c.1228C>T	p.Gln410Ter	nonsense	rs747249873	03.60	2000	G=1928, A=72	G=0.964, A=0.036	G=893/1035, A=32/40		0.00001
02A	chr3:52440291	G/A	G	SNV	BAP1	exonic	9	c.761C>T	p.Thr254Ile	missense		03.35	2000	G=1933, A=67	G=0.9665, A=0.0335	G=1214/719, A=38/29		0.00004
02A	chr7:140453136	A/T	A	SNV	BRAF	exonic	15	c.1799T>A	p.Val600Glu	missense	rs113488022,rs121913227,rs121913377,rs397516897	04.20	1999	A=1915, T=84	A=0.958, T=0.042	A=1340/575, T=61/23	Pathogenic	0.00001
02A	chr12:58145424	G/A	G	SNV	CDK4	exonic	2	c.77C>T	p.Pro26Leu	missense	rs199609381	03.17	1987	G=1917, A=63	G=0.9682, A=0.0318	G=659/1258, A=26/37		0.00001
02A	chr9:21974708	G/A	G	SNV	CDKN2A	exonic	1	c.119C>T	p.Ala40Val	missense		04.29	513	G=491, A=22	G=0.9571, A=0.0429	G=337/154, A=18/4	Likely pathogenic	0.00041
02A	chrX:41205855	C/T	C	SNV	DDX3X	exonic	14	c.1595C>T	p.Thr532Met	missense		03.23	1703	C=1648, T=55	C=0.9677, T=0.0323	C=551/1097, T=11/44		0.00031
02A	chr4:55972974	T/A	T	SNV	KDR	exonic	11	c.1416A>T	p.Gln472His	missense	rs1870377	44.95	436	T=240, A=196	T=0.5505, A=0.4495	T=162/78, A=140/56	Likely benign,not provided	0.00001
02A	chr15:66777461	G/A	G	SNV	MAP2K1	exonic	7	c.827G>A	p.Gly276Glu	missense		03.10	1776	G=1721, A=55	G=0.969, A=0.031	G=965/756, A=25/30		0.00083
02A	chr17:29684097	C/T	C	SNV	NF1	exonic	53	c.7858C>T	p.Leu2620Phe	missense		03.14	1434	C=1389, T=45	C=0.9686, T=0.0314	C=1023/366, T=42/3		0.00164
02A	chr3:178952013	G/A	G	SNV	PIK3CA	exonic	21	c.3068G>A	p.Arg1023Gln	missense		03.80	1923	G=1850, A=73	G=0.962, A=0.038	G=1061/789, A=42/31		0.00001
02A	chr3:178921548	G/A	G	SNV	PIK3CA	exonic	5	c.1030G>A	p.Val344Met	missense		03.01	1728	G=1676, A=52	G=0.9699, A=0.0301	G=652/1024, A=21/31	Likely pathogenic	0.00199
02A	chr17:7577105	G/A	G	SNV	TP53	exonic	8	c.833C>T	p.Pro278Leu	missense		27.51	778	G=564, A=214	G=0.7249, A=0.2751	G=307/257, A=92/122	Pathogenic	0.00001
02B	chr12:46298776	C/T	C	SNV	ARID2	exonic	21	c.5423C>T	p.Ser1808Phe	missense		03.78	1481	C=1425, T=56	C=0.9622, T=0.0378	C=1023/402, T=19/37		0.00001
02B	chr3:52439266	G/A	G	SNV	BAP1	exonic	11	c.976C>T	p.His326Tyr	missense		03.60	1110	G=1058, A=40	G=0.9636, A=0.0364	G=860/198, A=24/16		0.00001
02B	chr7:140453136	A/T	A	SNV	BRAF	exonic	15	c.1799T>A	p.Val600Glu	missense	rs113488022,rs121913227,rs121913377,rs397516897	08.61	1788	A=1634, T=154	A=0.9139, T=0.0861	A=1135/499, T=87/67	Pathogenic	0.00001
02B	chr9:21974708	G/A	G	SNV	CDKN2A	exonic	1	c.119C>T	p.Ala40Val	missense		04.29	602	G=566, A=36	G=0.9402, A=0.0598	G=403/163, A=25/11	Likely pathogenic	0.00041
02B	chrX:41206902	G/A	G	SNV	DDX3X	exonic	17	c.1919G>A	p.Gly640Glu	missense		03.06	1142	G=1107, A=35	G=0.9694, A=0.0306	G=570/537, A=23/12		0.00631
02B	chr4:55972974	T/A	T	SNV	KDR	exonic	11	c.1416A>T	p.Gln472His	missense	rs1870377	25.24	733	T=548, A=185	T=0.7476, A=0.2524	T=310/238, A=102/83	Likely benign,not provided	0.00001
02B	chr3:178921548	G/A	G	SNV	PIK3CA	exonic	5	c.1030G>A	p.Val344Met	missense		03.01	987	G=902, A=85	G=0.9139, A=0.0861	G=459/528, A=39/46	Likely pathogenic	0.00199
02B	chr17:7577105	G/A	G	SNV	TP53	exonic	8	c.833C>T	p.Pro278Leu	missense		35.10	698	G=453, A=245	G=0.6490, A=0.3510	G=328/125, A=96/149	Pathogenic	0.00001
03A	chr12:46245303	G/A	G	SNV	ARID2	exonic	15	c.3397G>A	p.Ala1133Thr	missense		05.57	1401	G=1323, A=78	G=0.9443, A=0.0557	G=361/962, A=25/53		0.00001
03A	chr12:46245304	C/T	C	SNV	ARID2	exonic	15	c.3398C>T	p.Ala1133Val	missense		06.27	1403	C=1315, T=88	C=0.9373, T=0.0627	C=359/956, T=27/61		0.00001
03A	chr12:46245387	G/A	G	SNV	ARID2	exonic	15	c.3481G>A	p.Ala1161Thr	missense		03.82	1229	G=1182, A=47	G=0.9618, A=0.0382	G=663/519, A=25/22		0.00002
03A	chr12:46245480	G/A	G	SNV	ARID2	exonic	15	c.3574G>A	p.Ala1192Thr	missense		18.85	1411	G=1145, A=266	G=0.8115, A=0.1885	G=521/624, A=119/147		0.00001
03A	chr12:46246489	C/T	C	SNV	ARID2	exonic	15	c.4583C>T	p.Ala1528Val	missense		04.05	1999	C=1918, T=81	C=0.9595, T=0.0405	C=767/1151, T=38/43		0.00001
03A	chr12:46246585	C/T	C	SNV	ARID2	exonic	15	c.4679C>T	p.Ala1560Val	missense		06.12	1536	C=1442, T=94	C=0.9388, T=0.0612	C=792/650, T=50/44		0.00001
03A	chr12:46244334	G/A	G	SNV	ARID2	exonic	15	c.2428G>A	p.Ala810Thr	missense	rs74916892	03.12	1989	G=1927, A=62	G=0.9688, A=0.0312	G=1003/924, A=35/27		0.00038
03A	chr12:46246456	G/A	G	SNV	ARID2	exonic	15	c.4550G>A	p.Arg1517Lys	missense		03.05	2000	G=1939, A=61	G=0.9695, A=0.0305	G=814/1125, A=27/34		0.00077
03A	chr12:46230632	G/A	G	SNV	ARID2	exonic	8	c.881G>A	p.Arg294Lys	missense		03.92	1529	G=1469, A=60	G=0.9608, A=0.0392	G=734/735, A=28/32		0.00001
03A	chr12:46245750	G/T	G	SNV	ARID2	exonic	15	c.3844G>T	p.Asp1282Tyr	missense		03.36	1370	G=1283, T=46	G=0.9654, T=0.0346	G=802/481, T=18/28		0.00001
03A	chr12:46245486	C/T	C	SNV	ARID2	exonic	15	c.3580C>T	p.Gln1194Ter	nonsense		04.15	2000	C=1917, T=83	C=0.9585, T=0.0415	C=887/1030, T=42/41		0.00001
03A	chr12:46246638	C/T	C	SNV	ARID2	exonic	15	c.4732C>T	p.Gln1578Ter	nonsense		03.57	1204	C=1161, T=43	C=0.9643, T=0.0357	C=648/513, T=18/25		0.00015
03A	chr12:46244064	C/T	C	SNV	ARID2	exonic	15	c.2158C>T	p.Gln720Ter	nonsense		03.91	1997	C=1919, T=78	C=0.9609, T=0.0391	C=934/985, T=44/34		0.00001
03A	chr12:46244075	ACCCC/ACCCT	ACCCC	SNV	ARID2	exonic	15	c.2173C>T	p.Gln725Ter	nonsense	rs748108135	09.34	1982	ACCCC=1797,ACCAC=19,ACCCT=166	ACCCC=0.9067,ACCAC=0.0096,ACCCT=0.0838	ACCCC=879/918,ACCAC=12/7,ACCCT=82/84		0.00001
03A	chr12:46244300	G/T	G	SNV	ARID2	exonic	15	c.2394G>T	p.Gln798His	missense		03.32	1990	G=1924, T=66	G=0.9668, T=0.0332	G=1024/900, T=38/28		0.00005
03A	chr12:46244655	C/T	C	SNV	ARID2	exonic	15	c.2749C>T	p.Gln917Ter	nonsense		03.65	2000	C=1927, T=73	C=0.9635, T=0.0365	C=924/1003, T=35/38		0.00001
03A	chr12:46245660	G/A	G	SNV	ARID2	exonic	15	c.3754G>A	p.Glu1252Lys	missense		06.71	1148	G=1071, A=77	G=0.9329, A=0.0671	G=215/856, A=21/56		0.00001
03A	chr12:46245318	G/A	G	SNV	ARID2	exonic	15	c.3412G>A	p.Gly1138Arg	missense	rs776448384	05.55	1370	G=1294, A=76	G=0.9445, A=0.0555	G=330/964, A=17/59		0.00001
03A	chr12:46245583	G/A	G	SNV	ARID2	exonic	15	c.3677G>A	p.Gly1226Glu	missense		03.60	2000	G=1928, A=72	G=0.964, A=0.036	G=860/1068, A=34/38		0.00001
03A	chr12:46245793	G/A	G	SNV	ARID2	exonic	15	c.3887G>A	p.Gly1296Glu	missense		06.65	1294	G=1208, A=86	G=0.9335, A=0.0665	G=671/537, A=60/26		0.00001
03A	chr12:46245834	G/A	G	SNV	ARID2	exonic	15	c.3928G>A	p.Gly1310Arg	missense		03.37	1275	G=1232, A=43	G=0.9663, A=0.0337	G=687/545, A=16/27		0.00051
03A	chr12:46246491	G/A	G	SNV	ARID2	exonic	15	c.4585G>A	p.Gly1529Arg	missense	rs200040222	03.21	1993	G=1929, A=64	G=0.9679, A=0.0321	G=778/1151, A=20/44		0.00012
03A	chr12:46230581	G/A	G	SNV	ARID2	exonic	8	c.830G>A	p.Gly277Asp	missense		03.12	1282	G=1242, A=40	G=0.9688, A=0.0312	G=775/467, A=25/15		0.00313
03A	chr12:46244776	G/A	G	SNV	ARID2	exonic	15	c.2870G>A	p.Gly957Asp	missense		03.40	2000	G=1932, A=68	G=0.966, A=0.034	G=901/1031, A=31/37		0.00002
03A	chr12:46245489	C/T	C	SNV	ARID2	exonic	15	c.3583C>T	p.Leu1195Phe	missense		03.65	2000	C=1927, T=73	C=0.9635, T=0.0365	C=889/1038, T=38/35		0.00001
03A	chr12:46246564	T/C	T	SNV	ARID2	exonic	15	c.4658T>C	p.Met1553Thr	missense		04.82	1514	T=1441, C=73	T=0.9518, C=0.0482	T=808/633, C=38/35		0.00001
03A	chr12:46245252	C/T	C	SNV	ARID2	exonic	15	c.3346C>T	p.Pro1116Ser	missense		05.42	1512	C=1430, T=82	C=0.9458, T=0.0542	C=517/913, T=31/51		0.00001
03A	chr12:46245366	C/T	C	SNV	ARID2	exonic	15	c.3460C>T	p.Pro1154Ser	missense	rs746181283	09.68	1219	C=1101, T=118	C=0.9032, T=0.0968	C=617/484, T=75/43		0.00001
03A	chr12:46245712	C/T	C	SNV	ARID2	exonic	15	c.3806C>T	p.Pro1269Leu	missense	rs752984515	06.06	1172	C=1101, T=71	C=0.9394, T=0.0606	C=172/929, T=10/61		0.00001
03A	chr12:46246536	C/T	C	SNV	ARID2	exonic	15	c.4630C>T	p.Pro1544Ser	missense		07.24	1492	C=1384, T=108	C=0.9276, T=0.0724	C=800/584, T=59/49		0.00001
03A	chr12:46244029	C/T	C	SNV	ARID2	exonic	15	c.2123C>T	p.Pro708Leu	missense		03.85	1998	C=1921, T=77	C=0.9615, T=0.0385	C=1008/913, T=35/42		0.00001
03A	chr12:46244563	C/T	C	SNV	ARID2	exonic	15	c.2657C>T	p.Pro886Leu	missense		03.15	2000	C=1937, T=63	C=0.9685, T=0.0315	C=1120/817, T=32/31		0.00039
03A	chr12:46244901	C/T	C	SNV	ARID2	exonic	15	c.2995C>T	p.Pro999Ser	missense		05.07	1951	C=1852, T=99	C=0.9493, T=0.0507	C=1126/726, T=77/22		0.00001
03A	chr12:46244917	G/T	G	SNV	ARID2	exonic	15	c.3011G>T	p.Ser1004Ile	missense		03.17	1953	G=1891, T=62	G=0.9683, T=0.0317	G=1110/781, T=41/21		0.00028
03A	chr12:46246420	C/T	C	SNV	ARID2	exonic	15	c.4514C>T	p.Ser1505Phe	missense		03.76	1997	C=1922, T=75	C=0.9624, T=0.0376	C=877/1045, T=32/43		0.00001
03A	chr12:46244071	C/T	C	SNV	ARID2	exonic	15	c.2165C>T	p.Ser722Phe	missense		03.86	1996	C=1919, T=77	C=0.9614, T=0.0386	C=950/969, T=28/49		0.00001
03A	chr12:46244302	G/A	G	SNV	ARID2	exonic	15	c.2396G>A	p.Ser799Asn	missense		08.69	1991	G=1818, A=173	G=0.9131, A=0.0869	G=955/863, A=96/77		0.00001
03A	chr12:46244572	C/T	C	SNV	ARID2	exonic	15	c.2666C>T	p.Ser889Leu	missense		03.21	1991	C=1927, T=64	C=0.9679, T=0.0321	C=1040/887, T=31/33		0.00015
03A	chr12:46245565	C/T	C	SNV	ARID2	exonic	15	c.3659C>T	p.Thr1220Ile	missense		03.70	2000	C=1926, T=74	C=0.963, T=0.037	C=896/1030, T=40/34		0.00001
03A	chr12:46244931	G/A	G	SNV	ARID2	exonic	15	c.3025G>A	p.Val1009Met	missense		03.42	1957	G=1890, A=67	G=0.9658, A=0.0342	G=1104/786, A=37/30		0.00002
03A	chr12:46245699	G/A	G	SNV	ARID2	exonic	15	c.3793G>A	p.Val1265Ile	missense		04.67	1114	G=1062, A=52	G=0.9533, A=0.0467	G=176/886, A=8/44		0.00001
03A	chr12:46246059	G/A	G	SNV	ARID2	exonic	15	c.4153G>A	p.Val1385Ile	missense	rs781522138	03.22	1055	G=1021, A=34	G=0.9678, A=0.0322	G=420/601, A=14/20		0.00519
03A	chr12:46246659	G/A	G	SNV	ARID2	exonic	15	c.4753G>A	p.Val1585Ile	missense		05.04	1249	G=1186, A=63	G=0.9496, A=0.0504	G=634/552, A=33/30		0.00001
03A	chr12:46244058	G/T	G	SNV	ARID2	exonic	15	c.2152G>T	p.Val718Phe	missense		04.17	1991	G=1908, T=83	G=0.9583, T=0.0417	G=979/929, T=31/52		0.00001
03A	chr12:46244637	G/A	G	SNV	ARID2	exonic	15	c.2731G>A	p.Val911Ile	missense		03.06	1992	G=1931, A=61	G=0.9694, A=0.0306	G=919/1012, A=26/35		0.00064
03A	chr3:52441439	G/A	G	SNV	BAP1	exonic	6	c.413C>T	p.Ala138Val	missense		03.07	1891	G=1833, A=58	G=0.9693, A=0.0307	G=27/1806, A=7/51		0.00079
03A	chr3:52439304	G/A	G	SNV	BAP1	exonic	11	c.938C>T	p.Ala313Val	missense		05.30	1473	G=1395, A=78	G=0.947, A=0.053	G=696/699, A=49/29		0.00001
03A	chr3:52440884	C/T	C	SNV	BAP1	exonic	8	c.620G>A	p.Arg207Gln	missense		05.30	1962	C=1858, T=104	C=0.947, T=0.053	C=1005/853, T=51/53		0.00001
03A	chr3:52438565	C/T	C	SNV	BAP1	exonic	12	c.1154G>A	p.Arg385Gln	missense	rs765258055	04.26	1996	C=1911, T=85	C=0.9574, T=0.0426	C=996/915, T=42/43		0.00001
03A	chr3:52438574	C/T	C	SNV	BAP1	exonic	12	c.1145G>A	p.Gly382Asp	missense		06.60	2000	C=1868, T=132	C=0.934, T=0.066	C=964/904, T=64/68		0.00001
03A	chr3:52437897	C/T	C	SNV	BAP1	exonic	13	c.1264G>A	p.Gly422Arg	missense	rs762422208	07.42	1846	C=1709, T=137	C=0.9258, T=0.0742	C=813/896, T=67/70		0.00001
03A	chr3:52442612	C/T	C	SNV	BAP1	exonic	4	c.133G>A	p.Gly45Arg	missense		03.40	2000	C=1932, T=68	C=0.966, T=0.034	C=1011/921, T=32/36		0.00002
03A	chr3:52442611	C/T	C	SNV	BAP1	exonic	4	c.134G>A	p.Gly45Glu	missense		05.22	1994	C=1890, T=104	C=0.9478, T=0.0522	C=981/909, T=55/49		0.00001
03A	chr3:52440345	TCGGG/TCGGA	TCGGG	SNV	BAP1	exonic	9	c.703C>T	p.Pro235Ser	missense	rs138180791	08.84	1923	TCGGG=1753,TAGGG=35,TCGGA=135	TCGGG=0.9116,TAGGG=0.0182,TCGGA=0.0702	TCGGG=935/818,TAGGG=21/14,TCGGA=63/72		0.00001
03A	chr3:52439230	G/A	G	SNV	BAP1	exonic	11	c.1012C>T	p.Pro338Ser	missense		03.16	1866	G=1807, A=59	G=0.9684, A=0.0316	G=1234/573, A=50/9		0.00035
03A	chr3:52440898	C/A	C	SNV	BAP1	exonic	8	c.606G>T	p.Trp202Cys	missense	rs868339867	03.40	1999	C=1931, A=68	C=0.966, A=0.034	C=1033/898, A=39/29		0.00002
03A	chr3:52438494	C/T	C	SNV	BAP1	exonic	12	c.1225G>A	p.Val409Met	missense	rs747249873,rs756443059	03.15	1998	C=1935, T=63	C=0.9685, T=0.0315	C=927/1008, T=31/32		0.00025
03A	chr3:52437237	C/T	C	SNV	BAP1	exonic	14	c.1807G>A	p.Val603Ile	missense		04.30	2000	C=1914, T=86	C=0.957, T=0.043	C=981/933, T=44/42		0.00001
03A	chr11:69456169	G/A	G	SNV	CCND1	exonic	1	c.88G>A	p.Ala30Thr	missense	rs2220247	04.05	2000	G=1919, A=81	G=0.9595, A=0.0405	G=980/939, A=42/39		0.00001
03A	chr11:69456136	G/A	G	SNV	CCND1	exonic	1	c.55G>A	p.Asp19Asn	missense		04.47	1991	G=1902, A=89	G=0.9553, A=0.0447	G=1021/881, A=43/46		0.00001
03A	chr11:69456226	C/T	C	SNV	CCND1	exonic	1	c.145C>T	p.Gln49Ter	nonsense		03.45	2000	C=1931, T=69	C=0.9655, T=0.0345	C=1159/772, T=37/32		0.00001
03A	chr11:69465982	G/A	G	SNV	CCND1	exonic	5	c.820G>A	p.Glu274Lys	missense	rs763352395,rs767889058	09.25	1708	G=1550, A=158	G=0.9075, A=0.0925	G=1445/105, A=75/83		0.00001
03A	chr11:69456148	C/T	C	SNV	CCND1	exonic	1	c.67C>T	p.Leu23Phe	missense	rs753863475	03.85	1998	C=1921, T=77	C=0.9615, T=0.0385	C=1005/916, T=43/34		0.00001
03A	chr11:69456191	C/T	C	SNV	CCND1	exonic	1	c.110C>T	p.Thr37Ile	missense		03.65	2000	C=1927, T=73	C=0.9635, T=0.0365	C=970/957, T=39/34		0.00001
03A	chr12:58144526	G/A	G	SNV	CDK4	exonic	5	c.545C>T	p.Ala182Val	missense		03.15	1997	G=1934, A=63	G=0.9685, A=0.0315	G=801/1133, A=29/34		0.00031
03A	chr12:58145338	G/A	G	SNV	CDK4	exonic	2	c.163C>T	p.Arg55Cys	missense		03.07	1988	G=1927, A=61	G=0.9693, A=0.0307	G=868/1059, A=27/34	Uncertain significance	0.00089
03A	chr12:58145374	C/T	C	SNV	CDK4	exonic	2	c.127G>A	p.Gly43Arg	missense		03.45	2000	C=1931, T=69	C=0.9655, T=0.0345	C=830/1101, T=35/34		0.00001
03A	chr12:58145370	C/T	C	SNV	CDK4	exonic	2	c.131G>A	p.Gly44Glu	missense		03.52	1991	C=1921, T=70	C=0.9648, T=0.0352	C=824/1097, T=35/35		0.00001
03A	chr12:58145368	C/T	C	SNV	CDK4	exonic	2	c.133G>A	p.Gly45Ser	missense	rs749094206,rs770784286	03.61	1996	C=1924, T=72	C=0.9639, T=0.0361	C=832/1092, T=31/41	Uncertain significance	0.00001
03A	chr12:58144722	A/G	A	SNV	CDK4	exonic	4	c.506T>C	p.Met169Thr	missense		03.25	1997	A=1932, G=65	A=0.9675, G=0.0325	A=1099/833, G=29/36		0.00009
03A	chr12:58145296	G/A	G	SNV	CDK4	exonic	2	c.205C>T	p.Pro69Ser	missense		04.10	1511	G=1449, A=62	G=0.959, A=0.041	G=8/1441, A=0/62		0.00001
03A	chr9:21970978	G/A	G	SNV	CDKN2A	exonic	2	c.380C>T	p.Ala127Val	missense		10.72	345	G=308, A=37	G=0.8928, A=0.1072	G=301/7, A=35/2		0.00001
03A	chr9:21970957	G/T	G	SNV	CDKN2A	exonic	2	c.401C>A	p.Ala134Glu	missense	rs757497674	04.60	391	G=373, T=18	G=0.954, T=0.046	G=365/8, T=18/0		0.00115
03A	chr9:21974758	ACCCC/ACTCC	ACCCC	SNV	CDKN2A	exonic	1	c.67G>A	p.Gly23Ser	missense	rs766772030,rs776810546	19.81	323	ACCCC=224, ACCCT=14, ACTCC=50	ACCCC=0.7778,ACCCT=0.0486,ACTCC=0.1736	ACCCC=5/219,ACCCT=4/10,ACTCC=19/31	Likely pathogenic	0.00001
03A	chrX:41205527	C/T	C	SNV	DDX3X	exonic	13	c.1361C>T	p.Ala454Val	missense		07.25	1462	C=1356, T=106	C=0.9275, T=0.0725	C=389/967, T=34/72		0.00001
03A	chrX:41196700	G/A	G	SNV	DDX3X	exonic	2	c.85G>A	p.Gly29Arg	missense		04.15	1640	G=1572, A=68	G=0.9585, A=0.0415	G=779/793, A=34/34		0.00001
03A	chrX:41205502	G/A	G	SNV	DDX3X	exonic	13	c.1336G>A	p.Val446Met	missense		04.17	1871	G=1793, A=78	G=0.9583, A=0.0417	G=1086/707, A=54/24		0.00001
03A	chrX:41196660	G/A	G	SNV	DDX3X	splicesite_5	2					06.46	1625	G=1520, A=105	G=0.9354, A=0.0646	G=765/755, A=57/48		0.00001
03A	chr2:212812227	AGGC/AGTC	AGGC	SNV	ERBB4	exonic	3	c.347C>A	p.Ala116Asp	missense		06.87	1996	AGGC=1859, AGGT=66, AGTC=71	AGGC=0.9314,AGGT=0.0331,AGTC=0.0356	AGGC=1163/696,AGGT=33/33,AGTC=44/27		0.00001
03A	chr2:212295801	G/A	G	SNV	ERBB4	exonic	21	c.2512C>T	p.Arg838Ter	nonsense		04.72	1990	G=1896, A=94	G=0.9528, A=0.0472	G=858/1038, A=42/52		0.00001
03A	chr2:212812197	C/T	C	SNV	ERBB4	exonic	3	c.379G>A	p.Gly127Arg	missense		03.42	1991	C=1923, T=68	C=0.9658, T=0.0342	C=1262/661, T=34/34		0.00001
03A	chr2:212568836	G/A	G	SNV	ERBB4	exonic	11	c.1282C>T	p.Leu428Phe	missense		03.15	2000	G=1937, A=63	G=0.9685, A=0.0315	G=1143/794, A=32/31		0.00026
03A	chr2:212812340	G/A	G	SNV	ERBB4	exonic	3	c.236C>T	p.Ser79Phe	missense		03.36	1997	G=1930, A=67	G=0.9664, A=0.0336	G=870/1060, A=31/36		0.00009
03A	chr9:80409422	G/A	G	SNV	GNAQ	exonic	5	c.692C>T	p.Ala231Val	missense		03.35	2000	G=1933, A=67	G=0.9665, A=0.0335	G=961/972, A=43/24		0.00003
03A	chr11:533815	C/T	C	SNV	HRAS	exonic	3	c.241G>A	p.Val81Met	missense		04.48	1273	C=1216, T=57	C=0.9552, T=0.0448	C=699/517, T=26/31		0.00001
03A	chr4:55599302	G/A	G	SNV	KIT	exonic	17	c.2428G>A	p.Asp810Asn	missense		03.05	1999	G=1938, A=61	G=0.9695, A=0.0305	G=1139/799, A=31/30		0.00084
03A	chr4:55561767	G/T	G	SNV	KIT	exonic	2	c.157G>T	p.Glu53Ter	nonsense	rs780349712	03.31	1780	G=1721, T=59	G=0.9669, T=0.0331	G=848/873, T=23/36		0.00011
03A	chr4:55593464	A/C	A	SNV	KIT	exonic	10	c.1621A>C	p.Met541Leu	missense	rs3822214	62.80	2000	A=744, C=1256	A=0.372, C=0.628	A=418/326, C=689/567	Likely benign	0.00001
03A	chr4:55593674	CAAATGG/CAAACGG	CAAATGG	SNV	KIT	exonic	11	c.1744T>C	p.Trp582Arg	missense		07.37	1819	CAAATGG=1685,CAAACGG=106,CAAATGT=28	CAAATGG=0.9263,CAAACGG=0.0583,CAAATGT=0.0154	CAAATGG=760/925,CAAACGG=47/59,CAAATGT=13/15		0.00001
03A	chr12:25380346	C/T	C	SNV	KRAS	exonic	3	c.112G>A	p.Asp38Asn	missense		04.31	1996	C=1910, T=86	C=0.9569, T=0.0431	C=915/995, T=34/52		0.00001
03A	chr15:66729108	G/A	G	SNV	MAP2K1	exonic	3	c.316G>A	p.Ala106Thr	missense	rs752994941	05.33	1988	G=1882, A=106	G=0.9467, A=0.0533	G=1164/718, A=61/45		0.00001
03A	chr15:66782918	C/T	C	SNV	MAP2K1	exonic, utr_3	11	c.1147C>T	p.Gln383Ter	nonsense		04.40	2000	C=1912, T=88	C=0.956, T=0.044	C=672/1240, T=35/53	Likely pathogenic,not provided	0.00001
03A	chr15:66782873	G/A	G	SNV	MAP2K1	exonic, utr_3	11	c.1102G>A	p.Glu368Lys	missense		04.10	2000	G=1918, A=82	G=0.959, A=0.041	G=823/1095, A=40/42		0.00001
03A	chr15:66774152	G/A	G	SNV	MAP2K1	exonic	6	c.628G>A	p.Gly210Arg	missense		03.40	1675	G=1617, A=57	G=0.9659, A=0.0341	G=793/824, A=27/30		0.00002
03A	chr15:66774198	G/A	G	SNV	MAP2K1	exonic	6	c.674G>A	p.Gly225Asp	missense		06.47	1638	G=1532, A=106	G=0.9353, A=0.0647	G=711/821, A=67/39		0.00001
03A	chr15:66777349	C/T	C	SNV	MAP2K1	exonic	7	c.715C>T	p.His239Tyr	missense		03.22	1613	C=1561, T=52	C=0.9678, T=0.0322	C=871/690, T=27/25		0.00046
03A	chr15:66777512	C/T	C	SNV	MAP2K1	exonic	7	c.878C>T	p.Pro293Leu	missense		05.62	1334	C=1258, T=75	C=0.9437, T=0.0563	C=312/946, T=6/69	Benign	0.00001
03A	chr15:66779586	C/T	C	SNV	MAP2K1	exonic	8	c.916C>T	p.Pro306Ser	missense	rs761222249	04.42	1357	C=1297, T=60	C=0.9558, T=0.0442	C=691/606, T=35/25		0.00001
03A	chr7:116340196	C/T	C	SNV	MET	exonic	2	c.1058C>T	p.Ser353Phe	missense		03.13	1278	C=1238, T=40	C=0.9687, T=0.0313	C=604/634, T=19/21		0.00171
03A	chr7:116417461	A/G	A	SNV	MET	exonic	16	c.3332A>G	p.Tyr1111Cys	missense	rs767736065	03.61	1107	A=1067, G=40	A=0.9639, G=0.0361	A=729/338, G=31/9		0.00024
03A	chr17:29653149	C/T	C	SNV	NF1	exonic	37	c.5147C>T	p.Ala1716Val	missense		04.07	1989	C=1898, T=81	C=0.9591, T=0.0409	C=885/1013, T=26/55		0.00001
03A	chr17:29679369	G/A	G	SNV	NF1	exonic	51	c.7552G>A	p.Ala2518Thr	missense		03.39	1920	G=1855, A=65	G=0.9661, A=0.0339	G=930/925, A=32/33		0.00003
03A	chr17:29701093	C/T	C	SNV	NF1	exonic	58	c.8440C>T	p.Arg2814Cys	missense		03.56	1965	C=1895, T=70	C=0.9644, T=0.0356	C=460/1435, T=9/61	Uncertain significance	0.00001
03A	chr17:29653130	G/A	G	SNV	NF1	exonic	37	c.5128G>A	p.Asp1710Asn	missense		05.51	1996	G=1886, A=110	G=0.9449, A=0.0551	G=905/981, A=47/63		0.00001
03A	chr17:29685549	T/A	T	SNV	NF1	exonic	55	c.8022T>A	p.Asp2674Glu	missense		04.30	1024	T=980, A=44	T=0.957, A=0.043	T=557/423, A=24/20		0.00001
03A	chr17:29701036	G/A	G	SNV	NF1	exonic	58	c.8383G>A	p.Asp2795Asn	missense		04.31	1949	G=1865, A=84	G=0.9569, A=0.0431	G=429/1436, A=48/36		0.00001
03A	chr17:29663912	G/A	G	SNV	NF1	exonic	42	c.6407G>A	p.Cys2136Tyr	missense		03.32	1836	G=1775, A=61	G=0.9668, A=0.0332	G=959/816, A=37/24		0.00008
03A	chr17:29653202	G/A	G	SNV	NF1	exonic	37	c.5200G>A	p.Glu1734Lys	missense		04.41	1996	G=1908, A=88	G=0.9559, A=0.0441	G=854/1054, A=46/42		0.00001
03A	chr17:29685604	G/A	G	SNV	NF1	exonic	55	c.8077G>A	p.Glu2693Lys	missense		06.70	1060	G=989, A=71	G=0.933, A=0.067	G=460/529, A=25/46		0.00001
03A	chr17:29701099	G/A	G	SNV	NF1	exonic	58	c.8446G>A	p.Gly2816Arg	missense	rs778233452	05.29	1966	G=1862, A=104	G=0.9471, A=0.0529	G=437/1425, A=30/74	Uncertain significance	0.00001
03A	chr17:29587443	T/C	T	SNV	NF1	exonic	34	c.4487T>C	p.Leu1496Pro	missense		03.09	1004	T=973, C=31	T=0.9691, C=0.0309	T=483/490, C=10/21		0.00813
03A	chr17:29663812	C/T	C	SNV	NF1	exonic	42	c.6307C>T	p.Leu2103Phe	missense		03.15	1049	C=1016, T=33	C=0.9685, T=0.0315	C=182/834, T=4/29		0.00512
03A	chr17:29562733	G/A	G	SNV	NF1	exonic	28	c.3813G>A	p.Met1271Ile	missense		03.15	2000	G=1937, A=63	G=0.9685, A=0.0315	G=1150/787, A=44/19	Uncertain significance	0.00026
03A	chr17:29562756	G/A	G	SNV	NF1	exonic	28	c.3836G>A	p.Ser1279Asn	missense		03.55	1999	G=1928, A=71	G=0.9645, A=0.0355	G=1144/784, A=40/31		0.00001
03A	chr17:29657433	C/T	C	SNV	NF1	exonic	39	c.5729C>T	p.Ser1910Phe	missense	rs751904277	03.55	1999	C=1928, T=71	C=0.9645, T=0.0355	C=1304/624, T=49/22		0.00001
03A	chr17:29664461	G/A	G	SNV	NF1	exonic	43	c.6503G>A	p.Ser2168Asn	missense		03.41	1996	G=1928, A=68	G=0.9659, A=0.0341	G=902/1026, A=23/45		0.00002
03A	chr17:29701103	C/T	C	SNV	NF1	exonic	58	c.8450C>T	p.Ser2817Phe	missense		04.17	1967	C=1885, T=82	C=0.9583, T=0.0417	C=450/1435, T=17/65		0.00001
03A	chr17:29701139	G/A	G	SNV	NF1	exonic	58	c.8486G>A	p.Ser2829Asn	missense	rs773159205	05.31	1978	G=1873, A=105	G=0.9469, A=0.0531	G=436/1437, A=31/74		0.00001
03A	chr17:29587491	G/T	G	SNV	NF1	exonic	34	c.4535G>T	p.Trp1512Leu	missense		04.59	1025	G=978, T=47	G=0.9541, T=0.0459	G=538/440, T=30/17		0.00001
03A	chr9:139399348	C/T	C	SNV	NOTCH1	exonic	26	c.4795G>A	p.Val1599Met	missense	rs543770603	04.67	813	C=775, T=38	C=0.9533, T=0.0467	C=436/339, T=21/17		0.00001
03A	chr9:139397775	C/T	C	SNV	NOTCH1	exonic	27	c.5026G>A	p.Val1676Ile	missense		06.59	1926	C=1799, T=127	C=0.9341, T=0.0659	C=1001/798, T=82/45		0.00001
03A	chr9:139397783	C/T	C	SNV	NOTCH1	splicesite_5	27					04.76	1934	C=1842, T=92	C=0.9524, T=0.0476	C=1053/789, T=33/59		0.00001
03A	chr1:115256524	C/T	C	SNV	NRAS	exonic	3	c.187G>A	p.Glu63Lys	missense		03.35	1999	C=1932, T=67	C=0.9665, T=0.0335	C=662/1270, T=43/24		0.00004
03A	chr1:115256510	C/T	C	SNV	NRAS	exonic	3	c.201G>A	p.Met67Ile	missense		03.41	1994	C=1926, T=68	C=0.9659, T=0.0341	C=652/1274, T=44/24		0.00002
03A	chr3:178927486	G/A	G	SNV	PIK3CA	exonic	7	c.1249G>A	p.Glu417Lys	missense		07.82	703	G=647, A=55	G=0.9217, A=0.0783	G=384/263, A=23/32		0.00001
03A	chr3:178927410	A/G	A	SNV	PIK3CA	exonic	7	c.1173A>G	p.Ile391Met	missense	rs2230461	69.84	756	A=228, G=528	A=0.3016, G=0.6984	A=154/74, G=332/196	Likely benign,not provided	0.00001
03A	chr3:178916828	G/A	G	SNV	PIK3CA	exonic	2	c.215G>A	p.Ser72Asn	missense		03.67	709	G=683, A=26	G=0.9633, A=0.0367	G=291/392, A=13/13		0.00201
03A	chr3:178921549	T/C	T	SNV	PIK3CA	exonic	5	c.1031T>C	p.Val344Ala	missense		03.91	1995	T=1917, C=78	T=0.9609, C=0.0391	T=744/1173, C=36/42	Likely pathogenic	0.00001
03A	chr9:127915951	C/T	C	SNV	PPP6C	exonic	6	c.530G>A	p.Arg177Gln	missense		04.35	1908	C=1825, T=83	C=0.9565, T=0.0435	C=1011/814, T=49/34		0.00001
03A	chr9:127915990	C/T	C	SNV	PPP6C	exonic	6	c.491G>A	p.Gly164Asp	missense		07.36	1318	C=1221, T=97	C=0.9264, T=0.0736	C=687/534, T=47/50		0.00001
03A	chr9:127915850	C/T	C	SNV	PPP6C	exonic	6	c.631G>A	p.Gly211Arg	missense		05.61	1265	C=1194, T=71	C=0.9439, T=0.0561	C=275/919, T=29/42		0.00001
03A	chr9:127915997	C/T	C	SNV	PPP6C	exonic	6	c.484G>A	p.Val162Ile	missense	rs765240139	08.80	1329	C=1212, T=117	C=0.912, T=0.088	C=675/537, T=60/57		0.00001
03A	chr10:89711875	G/A	G	SNV	PTEN	exonic	6	c.493G>A	p.Gly165Arg	missense	rs587782603	05.63	782	G=738, A=44	G=0.9437, A=0.0563	G=255/483, A=23/21	Likely pathogenic	0.00001
03A	chr10:89717692	G/A	G	SNV	PTEN	exonic	7	c.717G>A	p.Met239Ile	missense		03.83	835	G=803, A=32	G=0.9617, A=0.0383	G=448/355, A=13/19		0.00026
03A	chr10:89717739	T/C	T	SNV	PTEN	exonic	7	c.764T>C	p.Val255Ala	missense	rs606231169,rs869312780	03.85	858	T=825, C=33	T=0.9615, C=0.0385	T=432/393, C=19/14		0.00027
03A	chr13:48942673	C/T	C	SNV	RB1	exonic	11	c.1060C>T	p.Gln354Ter	nonsense	rs764547244	03.59	1113	C=1073, T=40	C=0.9641, T=0.0359	C=488/585, T=16/24	Likely pathogenic	0.00021
03A	chr13:49033841	C/T	C	SNV	RB1	exonic	20	c.1978C>T	p.Leu660Phe	missense		05.77	1300	C=1225, T=75	C=0.9423, T=0.0577	C=630/595, T=49/26		0.00001
03A	chr13:49033908	C/T	C	SNV	RB1	exonic	20	c.2045C>T	p.Thr682Ile	missense		03.66	1203	C=1159, T=44	C=0.9634, T=0.0366	C=531/628, T=20/24		0.00009
03A	chr17:7579882	C/T	C	SNV	TP53	exonic	2	c.31G>A	p.Glu11Lys	missense	rs201382018	04.70	1999	C=1905, T=94	C=0.953, T=0.047	C=1060/845, T=50/44	Uncertain significance	0.00001
03A	chr17:7577592	G/A	G	SNV	TP53	exonic	7	c.689C>T	p.Thr230Ile	missense	rs730882016	03.70	2000	G=1926, A=74	G=0.963, A=0.037	G=973/953, A=40/34		0.00001
03B	chr15:66782093	C/T	C	SNV	MAP2K1	exonic, utr_3	10	c.1060C>T	p.Gln354Ter	nonsense		05.65	1523	C=1437, T=86	C=0.9435, T=0.0565	C=393/1044, T=24/62	Likely pathogenic,not provided	0.00001
03B	chr17:29653202	G/A	G	SNV	NF1	exonic	37	c.5200G>A	p.Glu1734Lys	missense		04.41	1996	G=1908, A=88	G=0.9559, A=0.0441	G=854/1054, A=46/42		0.00001
03B	chr3:178927410	A/G	A	SNV	PIK3CA	exonic	7	c.1173A>G	p.Ile391Met	missense	rs2230461	69.33	988	A=303, G=685	A=0.3067, G=0.6933	A=220/83, G=417/268	Likely benign,not provided	0.00001
03B	chr17:7578203	C/T	C	SNV	TP53	exonic	6	c.646G>A	p.Val216Met	missense	rs730882025	04.40	1998	C=1910, T=88	C=0.956, T=0.044	C=958/952, T=46/42	Likely pathogenic,Uncertain significance	0.00001
03C	chr12:25380336	C/T	C	SNV	KRAS	exonic	3	c.122G>A	p.Arg41Lys	missense		03.50	2000	C=1930, T=70	C=0.965, T=0.035	C=915/1015, T=38/32		0.00001
03C	chr15:66777515	G/A	G	SNV	MAP2K1	exonic	7	c.881G>A	p.Gly294Glu	missense		06.74	1453	G=1355, A=98	G=0.9326, A=0.0674	G=333/1022, A=44/54		0.00001
03C	chr17:29653194	T/C	T	SNV	NF1	exonic	37	c.5192T>C	p.Leu1731Ser	missense		03.26	1994	T=1929, C=65	T=0.9674, C=0.0326	T=873/1056, C=34/31		0.00008
03C	chr9:139399399	G/A	G	SNV	NOTCH1	exonic	26	c.4744C>T	p.Pro1582Ser	missense		05.62	837	G=790, A=47	G=0.9438, A=0.0562	G=421/369, A=33/14		0.00001
03C	chr3:178916813	C/T	C	SNV	PIK3CA	exonic	2	c.200C>T	p.Ser67Phe	missense		03.37	593	C=573, T=20	C=0.9663, T=0.0337	C=305/268, T=13/7		0.01301
04A	chr7:140453136	A/T	A	SNV	BRAF	exonic	15	c.1799T>A	p.Val600Glu	missense	rs113488022,rs121913227,rs121913377,rs397516897	23.01	1964	A=1512, T=452	A=0.7699, T=0.2301	A=768/744, T=228/224	Pathogenic	0.00001
04A	chr3:178927410	A/G	A	SNV	PIK3CA	exonic	7	c.1173A>G	p.Ile391Met	missense	rs2230461	54.18	1912	A=876, G=1036	A=0.4582, G=0.5418	A=601/275, G=713/323	Likely benign,not provided	0.00001
04A	chr17:7579472	G/C	G	SNV	TP53	exonic	4	c.215C>G	p.Pro72Arg	missense	rs1042522,rs730882014	96.11	1389	G=54, C=1335	G=0.0389, C=0.9611	G=24/30, C=622/713	Benign,Uncertain significance	0.00001
04B	chr3:52441456	GC/G	GC	INDEL	BAP1	exonic	6	c.395delG	p.Gly132fs	frameshiftDeletion		03.91	1893	GC=1819, G=74	GC=0.9609, G=0.0391	GC=56/1763, G=0/74		0.00007
04B	chr7:140453136	A/T	A	SNV	BRAF	exonic	15	c.1799T>A	p.Val600Glu	missense	rs113488022,rs121913227,rs121913377,rs397516897	25.87	1832	A=1358, T=474	A=0.7413, T=0.2587	A=643/715, T=264/210	Pathogenic	0.00001
04B	chr9:139390879	G/A	G	SNV	NOTCH1	exonic	34	c.7312C>T	p.Pro2438Ser	missense		03.55	2000	G=1929, A=71	G=0.9645, A=0.0355	G=1149/780, A=40/31		0.00001
04B	chr3:178927410	A/G	A	SNV	PIK3CA	exonic	7	c.1173A>G	p.Ile391Met	missense	rs2230461	59.75	2000	A=805, G=1195	A=0.4025, G=0.5975	A=521/284, G=771/424	Likely benign,not provided	0.00001
04B	chr17:7579472	G/C	G	SNV	TP53	exonic	4	c.215C>G	p.Pro72Arg	missense	rs1042522,rs730882014	77.91	1996	G=441, C=1555	G=0.2209, C=0.7791	G=20/421, C=772/783	Benign,Uncertain significance	0.00001
04C	chr7:140453136	A/T	A	SNV	BRAF	exonic	15	c.1799T>A	p.Val600Glu	missense	rs113488022,rs121913227,rs121913377,rs397516897	27.94	1997	A=1439, T=558	A=0.7206, T=0.2794	A=700/739, T=269/289	Pathogenic	0.00001
04C	chr3:178927410	A/G	A	SNV	PIK3CA	exonic	7	c.1173A>G	p.Ile391Met	missense	rs2230461	56.64	1416	A=614, G=802	A=0.4336, G=0.5664	A=339/275, G=432/370	Likely benign,not provided	0.00001
04C	chr17:7579472	G/C	G	SNV	TP53	exonic	4	c.215C>G	p.Pro72Arg	missense	rs1042522,rs730882014	97.61	1383	G=33, C=1350	G=0.0239, C=0.9761	G=20/13, C=641/709	Benign,Uncertain significance	0.00001
05A	chr12:46245481	C/T	C	SNV	ARID2	exonic	15	c.3575C>T	p.Ala1192Val	missense		03.66	1121	C=1080, T=41	C=0.9634, T=0.0366	C=507/573, T=19/22		0.00013
05A	chr12:46244725	C/T	C	SNV	ARID2	exonic	15	c.2819C>T	p.Ala940Val	missense		03.71	1132	C=1090, T=42	C=0.9629, T=0.0371	C=545/545, T=20/22		0.00008
05A	chr12:46246417	G/A	G	SNV	ARID2	exonic	15	c.4511G>A	p.Arg1504Gln	missense	rs778810498	04.20	1546	G=1481, A=65	G=0.958, A=0.042	G=717/764, A=37/28	not provided	0.00001
05A	chr12:46246467	G/A	G	SNV	ARID2	exonic	15	c.4561G>A	p.Asp1521Asn	missense		04.12	1554	G=1490, A=64	G=0.9588, A=0.0412	G=718/772, A=36/28		0.00001
05A	chr12:46285794	G/A	G	SNV	ARID2	exonic	18	c.5062G>A	p.Asp1688Asn	missense		03.44	1455	G=1405, A=50	G=0.9656, A=0.0344	G=766/639, A=26/24		0.00013
05A	chr12:46246202	GG/GA	GG	SNV	ARID2	exonic	15	c.4297G>A	p.Glu1433Lys	missense		05.88	1803	GG=1697, AA=30, GA=76	GG=0.9412, AA=0.0166, GA=0.0422	GG=879/818, AA=22/8, GA=41/35		0.00001
05A	chr12:46245531	G/A	G	SNV	ARID2	exonic	15	c.3625G>A	p.Gly1209Arg	missense		04.01	1123	G=1078, A=45	G=0.9599, A=0.0401	G=508/570, A=15/30		0.00001
05A	chr12:46246318	C/T	C	SNV	ARID2	exonic	15	c.4412C>T	p.Pro1471Leu	missense		03.52	1108	C=1069, T=39	C=0.9648, T=0.0352	C=551/518, T=21/18		0.00038
05A	chr12:46205305	C/T	C	SNV	ARID2	exonic	4	c.389C>T	p.Ser130Phe	missense	rs778930136	05.55	2000	C=1889, T=111	C=0.9445, T=0.0555	C=894/995, T=54/57		0.00001
05A	chr12:46244206	C/T	C	SNV	ARID2	exonic	15	c.2300C>T	p.Ser767Phe	missense		03.01	1463	C=1419, T=44	C=0.9699, T=0.0301	C=747/672, T=22/22		0.00391
05A	chr12:46245529	C/T	C	SNV	ARID2	exonic	15	c.3623C>T	p.Thr1208Ile	missense		03.48	1122	C=1083, T=39	C=0.9652, T=0.0348	C=505/578, T=18/21		0.00048
05A	chr12:46246483	C/T	C	SNV	ARID2	exonic	15	c.4577C>T	p.Thr1526Ile	missense	rs749745926	03.68	1548	C=1491, T=57	C=0.9632, T=0.0368	C=721/770, T=27/30		0.00001
05A	chr3:52437621	C/T	C	SNV	BAP1	exonic	13	c.1540G>A	p.Ala514Thr	missense		03.15	1494	C=1447, T=47	C=0.9685, T=0.0315	C=745/702, T=25/22		0.00128
05A	chr3:52436311	C/T	C	SNV	BAP1	exonic	17	c.2183G>A	p.Arg728His	missense	rs773230722	03.02	1092	C=1059, T=33	C=0.9698, T=0.0302	C=540/519, T=22/11		0.00923
05A	chr3:52438524	C/T	C	SNV	BAP1	exonic	12	c.1195G>A	p.Asp399Asn	missense		03.03	1751	C=1698, T=53	C=0.9697, T=0.0303	C=893/805, T=27/26		0.00162
05A	chr3:52437213	C/T	C	SNV	BAP1	exonic	14	c.1831G>A	p.Glu611Lys	missense		03.89	1389	C=1335, T=54	C=0.9611, T=0.0389	C=621/714, T=25/29		0.00001
05A	chr7:140453133	T/A	T	SNV	BRAF	exonic	15	c.1802A>T	p.Lys601Ile	missense	rs121913226,rs397507484,rs397516897	04.26	1997	T=1912, A=85	T=0.9574, A=0.0426	T=973/939, A=46/39	other (RASopathy)	0.00001
05A	chr7:140453135	CA/TT	CA	MNV	BRAF	exonic	15	c.1799_1800delTGinsAA	p.Val600Glu	missense	rs113488022,rs121913227,rs121913377,rs397516897	04.02	1991	CA=1911, TT=80	CA=0.9598, TT=0.0402	CA=930/981, TT=39/41	Pathogenic	0.00001
05A	chr11:69466013	C/T	C	SNV	CCND1	exonic	5	c.851C>T	p.Ala284Val	missense		05.21	1113	C=1055, T=58	C=0.9479, T=0.0521	C=490/565, T=24/34		0.00001
05A	chr11:69466034	G/A	G	SNV	CCND1	exonic	5	c.872G>A	p.Arg291Gln	missense	rs775768459	04.22	1468	G=1406, A=62	G=0.9578, A=0.0422	G=657/749, A=30/32		0.00001
05A	chr11:69462782	C/T	C	SNV	CCND1	exonic	4	c.595C>T	p.Pro199Ser	missense		04.76	1008	C=960, T=48	C=0.9524, T=0.0476	C=483/477, T=21/27		0.00001
05A	chr12:58145424	G/A	G	SNV	CDK4	exonic	2	c.77C>T	p.Pro26Leu	missense	rs199609381	03.04	1710	G=1658, A=52	G=0.9696, A=0.0304	G=835/823, A=23/29		0.00161
05A	chrX:41205487	G/A	G	SNV	DDX3X	exonic	13	c.1321G>A	p.Asp441Asn	missense		03.75	1013	G=975, A=38	G=0.9625, A=0.0375	G=487/488, A=18/20		0.00013
05A	chrX:41205586	G/A	G	SNV	DDX3X	exonic	13	c.1420G>A	p.Asp474Asn	missense	rs746566984	06.13	963	G=904, A=59	G=0.9387, A=0.0613	G=445/459, A=25/34		0.00001
05A	chrX:41204756	G/A	G	SNV	DDX3X	exonic	12	c.1270G>A	p.Glu424Lys	missense		05.07	947	G=899, A=48	G=0.9493, A=0.0507	G=491/408, A=29/19		0.00001
05A	chrX:41205583	G/A	G	SNV	DDX3X	exonic	13	c.1417G>A	p.Gly473Arg	missense		05.93	962	G=905, A=57	G=0.9407, A=0.0593	G=448/457, A=22/35		0.00001
05A	chrX:41205544	T/C	T	SNV	DDX3X	exonic	13	c.1378T>C	p.Phe460Leu	missense		05.41	1017	T=962, C=55	T=0.9459, C=0.0541	T=467/495, C=31/24		0.00001
05A	chr2:212989491	G/A	G	SNV	ERBB4	exonic	2	c.220C>T	p.Leu74Phe	missense		03.69	1139	G=1097, A=42	G=0.9631, A=0.0369	G=574/523, A=17/25		0.00009
05A	chr2:212578283	G/A	G	SNV	ERBB4	exonic	8	c.974C>T	p.Pro325Leu	missense		03.12	1058	G=1025, A=33	G=0.9688, A=0.0312	G=560/465, A=19/14		0.00595
05A	chr4:55599314	G/A	G	SNV	KIT	exonic	17	c.2440G>A	p.Ala814Thr	missense		06.71	820	G=765, A=55	G=0.9329, A=0.0671	G=374/391, A=28/27		0.00001
05A	chr4:55594218	C/T	C	SNV	KIT	exonic	13	c.1921C>T	p.Leu641Phe	missense		04.04	866	C=831, T=35	C=0.9596, T=0.0404	C=421/410, T=22/13		0.00005
05A	chr4:55595504	C/T	C	SNV	KIT	exonic	14	c.1994C>T	p.Pro665Leu	missense		03.06	1342	C=1301, T=41	C=0.9694, T=0.0306	C=682/619, T=22/19		0.00386
05A	chr4:55593431	G/A	G	SNV	KIT	exonic	10	c.1588G>A	p.Val530Ile	missense	rs72550822	04.52	952	G=909, A=43	G=0.9548, A=0.0452	G=441/468, A=26/17	Likely benign	0.00001
05A	chr4:55593437	G/A	G	SNV	KIT	exonic	10	c.1594G>A	p.Val532Ile	missense	rs55792975	03.15	953	G=923, A=30	G=0.9685, A=0.0315	G=450/473, A=17/13	Uncertain significance	0.00707
05A	chr12:25380316	C/T	C	SNV	KRAS	exonic	3	c.142G>A	p.Gly48Arg	missense		03.50	1457	C=1406, T=51	C=0.965, T=0.035	C=685/721, T=28/23		0.00007
05A	chr15:66782889	G/A	G	SNV	MAP2K1	exonic, utr_3	11	c.1118G>A	p.Gly373Asp	missense		04.40	1431	G=1368, A=63	G=0.956, A=0.044	G=686/682, A=33/30		0.00001
05A	chr15:66782930	C/T	C	SNV	MAP2K1	exonic, utr_3	11	c.1159C>T	p.Pro387Ser	missense		03.60	1416	C=1365, T=51	C=0.964, T=0.036	C=679/686, T=25/26		0.00004
05A	chr15:66774092	G/A	G	SNV	MAP2K1	splicesite_5	6					03.15	2000	G=1937, A=63	G=0.9685, A=0.0315	G=999/938, A=34/29		0.00026
05A	chr7:116423482	G/A	G	SNV	MET	exonic	19	c.3811G>A	p.Glu1271Lys	missense		03.01	1527	G=1481, A=46	G=0.9699, A=0.0301	G=860/621, A=21/25		0.00315
05A	chr7:116411902	G/A	G	SNV	MET	splicesite_5	14					03.62	1769	G=1705, A=64	G=0.9638, A=0.0362	G=906/799, A=33/31		0.00001
05A	chr17:29663749	G/A	G	SNV	NF1	exonic	42	c.6244G>A	p.Ala2082Thr	missense		04.14	1304	G=1250, A=54	G=0.9586, A=0.0414	G=641/609, A=29/25		0.00001
05A	chr17:29562725	G/A	G	SNV	NF1	exonic	28	c.3805G>A	p.Asp1269Asn	missense		03.12	1251	G=1212, A=39	G=0.9688, A=0.0312	G=651/561, A=22/17		0.00331
05A	chr17:29562783	G/A	G	SNV	NF1	exonic	28	c.3863G>A	p.Cys1288Tyr	missense		03.12	1250	G=1211, A=39	G=0.9688, A=0.0312	G=645/566, A=22/17		0.00326
05A	chr17:29562654	C/T	C	SNV	NF1	exonic	28	c.3734C>T	p.Thr1245Ile	missense		04.01	1221	C=1172, T=49	C=0.9599, T=0.0401	C=598/574, T=21/28		0.00001
05A	chr1:115252209	G/A	G	SNV	NRAS	exonic	4	c.431C>T	p.Thr144Ile	missense		04.55	2000	G=1909, A=91	G=0.9545, A=0.0455	G=967/942, A=40/51	Uncertain significance	0.00001
05A	chr3:178952037	C/T	C	SNV	PIK3CA	exonic	21	c.3092C>T	p.Thr1031Ile	missense		03.28	915	C=885, T=30	C=0.9672, T=0.0328	C=451/434, T=12/18	Likely pathogenic	0.00405
05A	chr9:127912194	G/A	G	SNV	PPP6C	exonic	7	c.676C>T	p.His226Tyr	missense	rs368841630	03.36	1279	G=1236, A=43	G=0.9664, A=0.0336	G=543/693, A=22/21		0.00054
05A	chr9:127912152	C/T	C	SNV	PPP6C	exonic	7	c.718G>A	p.Val240Met	missense		04.25	1295	C=1240, T=55	C=0.9575, T=0.0425	C=562/678, T=25/30		0.00001
05A	chr9:127912113	C/T	C	SNV	PPP6C	exonic	7	c.757G>A	p.Val253Met	missense		03.05	1608	C=1559, T=49	C=0.9695, T=0.0305	C=704/855, T=19/30		0.00222
05A	chr17:7578371	C/T	C	SNV	TP53	exonic	5	c.559G>A	p.Gly187Ser	missense	rs776167460	08.10	1296	C=1191, T=105	C=0.919, T=0.081	C=663/528, T=71/34		0.00001
05A	chr17:7579878	G/A	G	SNV	TP53	exonic	2	c.35C>T	p.Pro12Leu	missense		03.87	1551	G=1454, A=60	G=0.9604, A=0.0396	G=761/693, A=31/29	Uncertain significance	0.00001
05A	chr17:7578466	G/A	G	SNV	TP53	exonic	5	c.464C>T	p.Thr155Ile	missense	rs786202752	04.06	1306	G=1253, A=53	G=0.9594, A=0.0406	G=665/588, A=32/21	Uncertain significance	0.00001
05B	chr12:46245480	G/A	G	SNV	ARID2	exonic	15	c.3574G>A	p.Ala1192Thr	missense		03.38	1421	G=1373, A=48	G=0.9662, A=0.0338	G=655/718, A=24/24		0.00026
05B	chr12:46230679	C/T	C	SNV	ARID2	exonic	8	c.928C>T	p.Arg310Cys	missense		03.59	1725	C=1663, T=62	C=0.9641, T=0.0359	C=830/833, T=33/29		0.00001
05B	chr12:46211485	G/A	G	SNV	ARID2	exonic	5	c.451G>A	p.Asp151Asn	missense		03.42	1727	G=1668, A=59	G=0.9658, A=0.0342	G=828/840, A=29/30		0.00005
05B	chr12:46244997	C/T	C	SNV	ARID2	exonic	15	c.3091C>T	p.Gln1031Ter	nonsense	rs868082376	03.03	1417	C=1374, T=43	C=0.9697, T=0.0303	C=699/675, T=25/18		0.00363
05B	chr12:46285570	C/T	C	SNV	ARID2	exonic	17	c.4930C>T	p.Gln1644Ter	nonsense	rs78222561	03.43	1809	C=1747, T=62	C=0.9657, T=0.0343	C=832/915, T=31/31		0.00003
05B	chr12:46244283	C/T	C	SNV	ARID2	exonic	15	c.2377C>T	p.Gln793Ter	nonsense		04.35	1263	C=1208, T=55	C=0.9565, T=0.0435	C=607/601, T=32/23		0.00001
05B	chr12:46245705	G/A	G	SNV	ARID2	exonic	15	c.3799G>A	p.Glu1267Lys	missense		06.36	1053	G=986, A=67	G=0.9364, A=0.0636	G=466/520, A=33/34		0.00001
05B	chr12:46211473	G/A	G	SNV	ARID2	exonic	5	c.439G>A	p.Gly147Arg	missense		03.53	1726	G=1665, A=61	G=0.9647, A=0.0353	G=824/841, A=33/28		0.00001
05B	chr12:46244085	G/A	G	SNV	ARID2	exonic	15	c.2179G>A	p.Gly727Arg	missense		05.07	1498	G=1422, A=76	G=0.9493, A=0.0507	G=706/716, A=42/34		0.00001
05B	chr12:46245944	G/A	G	SNV	ARID2	exonic	15	c.4038G>A	p.Met1346Ile	missense		03.97	1763	G=1693, A=70	G=0.9603, A=0.0397	G=861/832, A=40/30		0.00001
05B	chr12:46244973	C/T	C	SNV	ARID2	exonic	15	c.3067C>T	p.Pro1023Ser	missense		03.68	1414	C=1362, T=52	C=0.9632, T=0.0368	C=707/655, T=19/33		0.00002
05B	chr12:46245003	C/T	C	SNV	ARID2	exonic	15	c.3097C>T	p.Pro1033Ser	missense		03.19	1412	C=1367, T=45	C=0.9681, T=0.0319	C=697/670, T=23/22		0.00124
05B	chr12:46243374	C/T	C	SNV	ARID2	exonic	14	c.1727C>T	p.Pro576Leu	missense		03.15	1301	C=1260, T=41	C=0.9685, T=0.0315	C=541/719, T=17/24		0.00226
05B	chr12:46244296	C/T	C	SNV	ARID2	exonic	15	c.2390C>T	p.Pro797Leu	missense		04.27	1264	C=1210, T=54	C=0.9573, T=0.0427	C=606/604, T=31/23		0.00001
05B	chr12:46244901	C/T	C	SNV	ARID2	exonic	15	c.2995C>T	p.Pro999Ser	missense		03.21	1401	C=1356, T=45	C=0.9679, T=0.0321	C=711/645, T=19/26		0.00105
05B	chr12:46243834	C/T	C	SNV	ARID2	exonic	15	c.1928C>T	p.Ser643Leu	missense		03.39	1062	C=1026, T=36	C=0.9661, T=0.0339	C=515/511, T=21/15		0.00114
05B	chr12:46244098	G/A	G	SNV	ARID2	exonic	15	c.2192G>A	p.Ser731Asn	missense		03.53	1500	G=1447, A=53	G=0.9647, A=0.0353	G=722/725, A=26/27		0.00004
05B	chr12:46244128	G/A	G	SNV	ARID2	exonic	15	c.2222G>A	p.Ser741Asn	missense		06.02	1496	G=1406, A=90	G=0.9398, A=0.0602	G=706/700, A=38/52		0.00001
05B	chr12:46246483	C/T	C	SNV	ARID2	exonic	15	c.4577C>T	p.Thr1526Ile	missense	rs749745926	03.05	2000	C=1939, T=61	C=0.9695, T=0.0305	C=987/952, T=35/26		0.00069
05B	chr12:46230683	C/T	C	SNV	ARID2	exonic	8	c.932C>T	p.Thr311Ile	missense		03.07	1724	C=1671, T=53	C=0.9693, T=0.0307	C=840/831, T=23/30		0.00127
05B	chr12:46244083	C/T	C	SNV	ARID2	exonic	15	c.2177C>T	p.Thr726Ile	missense		06.74	1499	C=1398, T=101	C=0.9326, T=0.0674	C=687/711, T=62/39		0.00001
05B	chr3:52438476	C/T	C	SNV	BAP1	exonic	12	c.1243G>A	p.Ala415Thr	missense	rs773097896	03.77	1008	C=970, T=38	C=0.9623, T=0.0377	C=496/474, T=16/22		0.00012
05B	chr3:52440342	C/T	C	SNV	BAP1	exonic	9	c.710G>A	p.Arg237His	missense	rs751298953	03.15	1841	C=1783, T=58	C=0.9685, T=0.0315	C=885/898, T=33/25		0.00042
05B	chr3:52437609	G/A	G	SNV	BAP1	exonic	13	c.1552C>T	p.Arg518Trp	missense	rs775789477	04.65	1182	G=1127, A=55	G=0.9535, A=0.0465	G=616/511, A=34/21		0.00001
05B	chr3:52437555	C/T	C	SNV	BAP1	exonic	13	c.1606G>A	p.Asp536Asn	missense		03.33	1201	C=1161, T=40	C=0.9667, T=0.0333	C=645/516, T=24/16		0.00094
05B	chr3:52437881	C/T	C	SNV	BAP1	exonic	13	c.1280G>A	p.Gly427Glu	missense	rs761183483	03.91	1663	C=1598, T=65	C=0.9609, T=0.0391	C=749/849, T=33/32		0.00001
05B	chr3:52437662	C/T	C	SNV	BAP1	exonic	13	c.1499G>A	p.Gly500Asp	missense		03.14	1180	C=1143, T=37	C=0.9686, T=0.0314	C=628/515, T=17/20		0.00367
05B	chr3:52439783	G/A	G	SNV	BAP1	exonic	10	c.929C>T	p.Thr310Ile	missense		03.38	1214	G=1173, A=41	G=0.9662, A=0.0338	G=573/600, A=21/20		0.00063
05B	chr3:52438484	G/A	G	SNV	BAP1	exonic	12	c.1235C>T	p.Thr412Ile	missense	rs760363108	04.16	1010	G=968, A=42	G=0.9584, A=0.0416	G=491/477, A=21/21		0.00001
05B	chr7:140453133	T/A	T	SNV	BRAF	exonic	15	c.1802A>T	p.Lys601Ile	missense	rs121913226,rs397507484,rs397516897	07.75	1999	T=1844, A=155	T=0.9225, A=0.0775	T=925/919, A=77/78	other (RASopathy)	0.00001
05B	chr7:140453135	CA/TT	CA	MNV	BRAF	exonic	15	c.1799_1800delTGinsAA	p.Val600Glu	missense	rs113488022,rs121913227,rs121913377,rs397516897	08.43	1993	CA=1825, TT=168	CA=0.9157, TT=0.0843	CA=921/904, TT=76/92	Pathogenic	0.00001
05B	chr11:69465904	C/T	C	SNV	CCND1	exonic	5	c.742C>T	p.Gln248Ter	nonsense		04.17	504	C=483, T=21	C=0.9583, T=0.0417	C=79/404, T=4/17		0.00077
05B	chr11:69465916	G/A	G	SNV	CCND1	exonic	5	c.754G>A	p.Glu252Lys	missense		03.71	485	G=467, A=18	G=0.9629, A=0.0371	G=64/403, A=0/18		0.00536
05B	chr11:69458012	C/G	C	SNV	CCND1	exonic	2	c.412C>G	p.Leu138Val	missense	rs367683590	06.15	455	C=427, G=28	C=0.9385, G=0.0615	C=189/238, G=12/16		0.00001
05B	chr9:21968743	C/T	C	SNV	CDKN2A	exonic	3	c.485G>A	p.Cys162Tyr	missense		04.33	808	C=773, T=35	C=0.9567, T=0.0433	C=386/387, T=19/16		0.00001
05B	chrX:41203352	G/A	G	SNV	DDX3X	exonic	9	c.835G>A	p.Ala279Thr	missense		03.62	690	G=665, A=25	G=0.9638, A=0.0362	G=317/348, A=11/14		0.00211
05B	chrX:41202487	G/A	G	SNV	DDX3X	exonic	7	c.562G>A	p.Gly188Arg	missense		04.64	646	G=616, A=30	G=0.9536, A=0.0464	G=339/277, A=13/17		0.00001
05B	chrX:41203289	G/A	G	SNV	DDX3X	exonic	9	c.772G>A	p.Gly258Arg	missense		03.35	686	G=663, A=23	G=0.9665, A=0.0335	G=322/341, A=9/14		0.00732
05B	chrX:41206962	G/A	G	SNV	DDX3X	exonic	17	c.1979G>A	p.Trp660Ter	nonsense		05.55	739	G=698, A=41	G=0.9445, A=0.0555	G=343/355, A=15/26		0.00001
05B	chr2:212288997	C/T	C	SNV	ERBB4	exonic	23	c.2749G>A	p.Gly917Arg	missense		04.34	1312	C=1255, T=57	C=0.9566, T=0.0434	C=614/641, T=33/24		0.00001
05B	chr2:212289013	C/T	C	SNV	ERBB4	exonic	23	c.2733G>A	p.Trp911Ter	nonsense		04.48	1318	C=1259, T=59	C=0.9552, T=0.0448	C=622/637, T=24/35		0.00001
05B	chr4:55594183	C/T	C	SNV	KIT	exonic	13	c.1886C>T	p.Ala629Val	missense		03.23	929	C=898, T=30	C=0.9677, T=0.0323	C=518/380, T=12/18		0.00128
05B	chr4:55561767	G/A	G	SNV	KIT	exonic	2	c.157G>A	p.Glu53Lys	missense	rs780349712	04.47	1297	G=1239, A=58	G=0.9553, A=0.0447	G=611/628, A=24/34		0.00001
05B	chr4:55561716	C/T	C	SNV	KIT	exonic	2	c.106C>T	p.Pro36Ser	missense	rs781633384	04.39	1297	C=1240, T=57	C=0.9561, T=0.0439	C=611/629, T=31/26	Uncertain significance	0.00001
05B	chr4:55594177	C/T	C	SNV	KIT	exonic	13	c.1880C>T	p.Pro627Leu	missense		03.02	928	C=900, T=28	C=0.9698, T=0.0302	C=516/384, T=16/12		0.01454
05B	chr15:66727420	C/T	C	SNV	MAP2K1	exonic	2	c.136C>T	p.Gln46Ter	nonsense		03.05	1477	C=1432, T=45	C=0.9695, T=0.0305	C=668/764, T=25/20	Likely pathogenic,not provided	0.00284
05B	chr15:66727435	G/A	G	SNV	MAP2K1	exonic	2	c.151G>A	p.Glu51Lys	missense		04.79	1460	G=1390, A=70	G=0.9521, A=0.0479	G=639/751, A=35/35		0.00001
05B	chr15:66777344	G/A	G	SNV	MAP2K1	exonic	7	c.710G>A	p.Gly237Glu	missense		03.44	1076	G=1039, A=37	G=0.9656, A=0.0344	G=532/507, A=17/20		0.00078
05B	chr17:29562638	G/A	G	SNV	NF1	exonic	28	c.3718G>A	p.Ala1240Thr	missense		03.05	2000	G=1939, A=61	G=0.9695, A=0.0305	G=967/972, A=26/35		0.00069
05B	chr17:29562946	C/T	C	SNV	NF1	exonic	29	c.3881C>T	p.Ala1294Val	missense		03.17	1830	C=1772, T=58	C=0.9683, T=0.0317	C=909/863, T=30/28	Uncertain significance	0.00036
05B	chr17:29679411	G/A	G	SNV	NF1	exonic	51	c.7594G>A	p.Ala2532Thr	missense		03.93	1400	G=1345, A=55	G=0.9607, A=0.0393	G=661/684, A=20/35	Likely benign	0.00001
05B	chr17:29670100	G/A	G	SNV	NF1	exonic	48	c.7136G>A	p.Gly2379Glu	missense		04.45	1371	G=1310, A=61	G=0.9555, A=0.0445	G=703/607, A=38/23		0.00001
05B	chr17:29685575	G/A	G	SNV	NF1	exonic	55	c.8048G>A	p.Gly2683Glu	missense		04.89	1187	G=1129, A=58	G=0.9511, A=0.0489	G=561/568, A=28/30		0.00001
05B	chr17:29687721	G/A	G	SNV	NF1	exonic	57	c.8377G>A	p.Gly2793Arg	missense		04.17	1104	G=1058, A=46	G=0.9583, A=0.0417	G=505/553, A=22/24		0.00001
05B	chr17:29670047	GG/AA	GG	MNV	NF1	exonic	48	c.7083_7084delGGinsAA	p.Met2361_Ala2362delinsIleThr	missense, missense		03.40	1381	GG=1334, AA=47	GG=0.966, AA=0.034	GG=733/601, AA=19/28	.	0.00025
05B	chr17:29587524	C/T	C	SNV	NF1	exonic	34	c.4568C>T	p.Ser1523Phe	missense		03.14	1403	C=1359, T=44	C=0.9686, T=0.0314	C=644/715, T=20/24		0.00183
05B	chr17:29652945	C/T	C	SNV	NF1	exonic	37	c.4943C>T	p.Thr1648Ile	missense	rs376655102	03.09	1328	C=1287, T=41	C=0.9691, T=0.0309	C=654/633, T=19/22	Uncertain significance	0.00323
05B	chr17:29687662	C/T	C	SNV	NF1	exonic	57	c.8318C>T	p.Thr2773Ile	missense		03.20	1094	C=1059, T=35	C=0.968, T=0.032	C=512/547, T=20/15		0.00331
05B	chr17:29687704	C/T	C	SNV	NF1	exonic	57	c.8360C>T	p.Thr2787Ile	missense		03.63	1101	C=1061, T=40	C=0.9637, T=0.0363	C=513/548, T=18/22		0.00017
05B	chr17:29587466	G/A	G	SNV	NF1	exonic	34	c.4510G>A	p.Val1504Met	missense		03.26	1074	G=1039, A=35	G=0.9674, A=0.0326	G=479/560, A=20/15		0.00248
05B	chr9:139390885	C/T	C	SNV	NOTCH1	exonic	34	c.7306G>A	p.Gly2436Arg	missense		03.05	983	C=953, T=30	C=0.9695, T=0.0305	C=531/422, T=13/17		0.01061
05B	chr9:139399398	G/A	G	SNV	NOTCH1	exonic	26	c.4745C>T	p.Pro1582Leu	missense	rs771357343	03.18	628	G=608, A=20	G=0.9682, A=0.0318	G=320/288, A=9/11		0.01802
05B	chr9:139399348	C/T	C	SNV	NOTCH1	exonic	26	c.4795G>A	p.Val1599Met	missense	rs543770603	03.04	626	C=607, T=19	C=0.9696, T=0.0304	C=318/289, T=11/8		0.03111
05B	chr3:178921502	G/A	G	SNV	PIK3CA	exonic	5	c.984G>A	p.Trp328Ter	nonsense		03.40	2000	G=1932, A=68	G=0.966, A=0.034	G=895/1037, A=31/37		0.00002
05B	chr9:127933423	C/T	C	SNV	PPP6C	exonic	2	c.112G>A	p.Glu38Lys	missense		03.10	1064	C=1031, T=33	C=0.969, T=0.031	C=446/585, T=12/21		0.00639
05B	chr9:127933372	G/A	G	SNV	PPP6C	exonic	2	c.163C>T	p.His55Tyr	missense		03.19	1067	G=1033, A=34	G=0.9681, A=0.0319	G=447/586, A=17/17		0.00397
05B	chr9:127933432	G/A	G	SNV	PPP6C	exonic	2	c.103C>T	p.Leu35Phe	missense		03.85	1064	G=1023, A=41	G=0.9615, A=0.0385	G=444/579, A=14/27		0.00004
05B	chr9:127933405	C/T	C	SNV	PPP6C	exonic	2	c.130G>A	p.Val44Ile	missense		03.56	1068	C=1030, T=38	C=0.9644, T=0.0356	C=443/587, T=19/19		0.00036
05B	chr10:89711878	G/A	G	SNV	PTEN	exonic	6	c.496G>A	p.Val166Ile	missense	rs780943695	05.87	1073	G=1010, A=63	G=0.9413, A=0.0587	G=444/566, A=21/42	Uncertain significance	0.00001
05B	chr13:48942673	C/T	C	SNV	RB1	exonic	11	c.1060C>T	p.Gln354Ter	nonsense	rs764547244	03.33	1380	C=1334, T=46	C=0.9667, T=0.0333	C=679/655, T=22/24	Likely pathogenic	0.00044
05B	chr17:7578458	G/A	G	SNV	TP53	exonic	5	c.472C>T	p.Arg158Cys	missense	rs587780068	06.14	1010	G=948, A=62	G=0.9386, A=0.0614	G=624/324, A=27/35	Likely pathogenic,Uncertain significance	0.00001
05B	chr17:7579864	C/T	C	SNV	TP53	exonic	2	c.49G>A	p.Glu17Lys	missense		03.61	1608	C=1550, T=58	C=0.9639, T=0.0361	C=832/718, T=35/23		0.00002
05B	chr17:7578289	C/T	C	SNV	TP53	exonic	6	c.560G>A	p.Gly187Asp	missense		06.58	1033	C=965, T=68	C=0.9342, T=0.0658	C=473/492, T=34/34	Uncertain significance	0.00001
05C	chr7:140453133	T/A	T	SNV	BRAF	exonic	15	c.1802A>T	p.Lys601Ile	missense	rs121913226,rs397507484,rs397516897	60.71	705	T=277, A=428	T=0.3929, A=0.6071	T=145/132, A=206/222	other (RASopathy)	0.00001
05C	chr7:140453135	CA/TT	CA	MNV	BRAF	exonic	15	c.1799_1800delTGinsAA	p.Val600Glu	missense	rs113488022,rs121913227,rs121913377,rs397516897	61.14	700	CA=272, TT=428	CA=0.3886, TT=0.6114	CA=142/130, TT=206/222	Pathogenic	0.00001
05C	chr17:7579470	CGC/C	CGG	SNV,INDEL	TP53	exonic, exonic	4	c.215C>G, c.215_216delCC	p.Pro72Arg, p.Pro72fs	missense, frameshiftDeletion	rs1042522,rs56275308,rs587782423,rs730882014,rs730882018	87.59	524	CGG=65, CGC=255, C=100, CG=21, CGGG=83	CGG=0.124, CGC=0.4866, C=0.1908, CG=0.0401, CGGG=0.1584	CGG=53/12, CGC=131/124, C=0/100, CG=0/21, CGGG=81/2	Benign,Uncertain significance	0.00001
06A	chr7:140453136	A/T	A	SNV	BRAF	exonic	15	c.1799T>A	p.Val600Glu	missense	rs113488022,rs121913227,rs121913377,rs397516897	22.66	1134	A=877, T=257	A=0.7734, T=0.2266	A=426/451, T=119/138	Pathogenic	0.00001
06A	chr17:7579469	ACGGGGGG/ACGCGGGG	ACGGGGGG	SNV	TP53	exonic	4	c.215C>G	p.Pro72Arg	missense	rs1042522,rs56275308,rs587782423,rs587782769,rs730882014,rs730882018	51.76	997	G=481, C=516	G=0.4824, C=0.5176	G=221/260, C=259/257	Benign,Uncertain significance	0.00001
06B	chr7:140453136	A/T	A	SNV	BRAF	exonic	15	c.1799T>A	p.Val600Glu	missense	rs113488022,rs121913227,rs121913377,rs397516897	23.89	1189	A=905, T=284	A=0.7611, T=0.2389	A=446/459, T=131/153	Pathogenic	0.00001
06B	chr17:7579469	ACGGGGGG/ACGCGGGG	ACGGGGGG	SNV	TP53	exonic	4	c.215C>G	p.Pro72Arg	missense	rs1042522,rs56275308,rs587782423,rs587782769,rs730882014,rs730882018	49.82	544	GGGGG=198, CGGGG=255, GAGGG=8, GGGGA=8	ACGGGGGG=0.4222, ACGCGGGG=0.5437, ACGGAGGG=0.0171, ACGGGGGA=0.0171	ACGGGGGG=142/56, ACGCGGGG=131/124, ACGGAGGG=4/4, ACGGGGGA=3/5	Benign,Uncertain significance	0.00001
06C	chr7:140453136	A/T	A	SNV	BRAF	exonic	15	c.1799T>A	p.Val600Glu	missense	rs113488022,rs121913227,rs121913377,rs397516897	37.85	782	A=486, T=296	A=0.6215, T=0.3785	A=233/253, T=136/160	Pathogenic	0.00001
06C	chr3:178916932	A/C	A	SNV	PIK3CA	exonic	2	c.319A>C	p.Asn107His	missense		04.60	500	A=477, C=23	A=0.954, C=0.046	A=225/252, C=9/14		0.00012
06C	chr17:7579469	ACGGGGGG/ACGCGGGG	ACGGGGGG	SNV	TP53	exonic	4	c.215C>G	p.Pro72Arg	missense	rs1042522,rs56275308,rs587782423,rs587782769,rs730882014,rs730882018	54.43	768	G=148, C=418	G=0.2615, C=0.7385	G=116/32, C=210/208	Benign,Uncertain significance	0.00001
06D	chr7:140453136	A/T	A	SNV	BRAF	exonic	15	c.1799T>A	p.Val600Glu	missense	rs113488022,rs121913227,rs121913377,rs397516897	30.94	1492	A=1147, T=345	A=0.7688, T=0.2312	A=397/306, T=167/148	Pathogenic	0.00001
06D	chr1:115252249	G/T	G	SNV	NRAS	exonic	4	c.391C>A	p.His131Asn	missense		04.06	1970	G=1889, T=80	G=0.9594, T=0.0406	G=979/910, T=50/30		0.00001
06D	chr13:49033872	T/C	T	SNV	RB1	exonic	20	c.2009T>C	p.Leu670Pro	missense		15.49	355	T=300, C=55	T=0.8451, C=0.1549	T=158/142, C=39/16		0.00001
06D	chr13:49033874	T/G	T	SNV	RB1	exonic	20	c.2011T>G	p.Ser671Ala	missense		07.61	381	T=352, G=29	T=0.9239, G=0.0761	T=196/156, G=16/13		0.00001
06D	chr17:7578454	G/A	G	SNV	TP53	exonic	5	c.476C>T	p.Ala159Val	missense	rs730882022	03.18	912	G=883, A=29	G=0.9682, A=0.0318	G=341/542, A=4/25	Uncertain significance	0.00442
06E	chr7:140453136	A/T	A	SNV	BRAF	exonic	15	c.1799T>A	p.Val600Glu	missense	rs113488022,rs121913227,rs121913377,rs397516897	32.41	1629	A=1101, T=528	A=0.6759, T=0.3241	A=563/538, T=257/271	Pathogenic	0.00001
06E	chr17:7579469	ACGGGGGG/ACGCGGGG	ACGGGGGG	SNV	TP53	exonic	4	c.215C>G	p.Pro72Arg	missense	rs1042522,rs56275308,rs587782423,rs587782769,rs730882014,rs730882018	48.36	1038	G=477, C=502	G=0.4872, C=0.5128	G=210/267, C=253/249	Benign,Uncertain significance	0.00001
07A	chr12:46205274	C/G	C	SNV	ARID2	exonic	4	c.358C>G	p.Pro120Ala	missense		03.35	1999	C=1932, G=67	C=0.9665, G=0.0335	C=989/943, G=63/4		0.00003
07A	chr7:140453136	A/T	A	SNV	BRAF	exonic	15	c.1799T>A	p.Val600Glu	missense	rs113488022,rs121913227,rs121913377,rs397516897	17.44	975	A=805, T=170	A=0.8256, T=0.1744	A=370/435, T=91/79	Pathogenic	0.00001
07A	chr4:55972974	T/A	T	SNV	KDR	exonic	11	c.1416A>T	p.Gln472His	missense	rs1870377	47.00	934	T=495, A=439	T=0.53, A=0.47	T=259/236, A=254/185	Likely benign,not provided	0.00001
07A	chr4:55593464	C/C	A	SNV	KIT	exonic	10	c.1621A>C	p.Met541Leu	missense	rs3822214	98.98	1663	A=17, C=1646	A=0.0102, C=0.9898	A=10/7, C=868/778	Likely benign	0.00001
07A	chr17:7579470	CGC/CG	CGG	SNV,INDEL	TP53	exonic, exonic	4	c.215C>G, c.216delC	p.Pro72Arg, p.Val73fs	missense, frameshiftDeletion	rs1042522,rs56275308,rs587782423,rs730882014,rs730882018	87.35	601	CGG=76, CGC=324, CG=118, CGGG=83	CGG=0.1265, CGC=0.5391, CG=0.1963, CGGG=0.1381	CGG=57/19, CGC=162/162, CG=15/103, CGGG=79/4	Benign,Uncertain significance	0.00001
07B	chr7:140453136	A/T	A	SNV	BRAF	exonic	15	c.1799T>A	p.Val600Glu	missense	rs113488022,rs121913227,rs121913377,rs397516897	34.05	1997	A=1317, T=680	A=0.6595, T=0.3405	A=666/651, T=336/344	Pathogenic	0.00001
07B	chr11:69457907	G/A	G	SNV	CCND1	exonic	2	c.307G>A	p.Gly103Arg	missense		07.12	674	G=626, A=48	G=0.9288, A=0.0712	G=348/278, A=26/22	Likely pathogenic,Uncertain significance	0.00001
07B	chr12:58144861	G/A	G	SNV	CDK4	exonic	4	c.367C>T	p.Gln123Ter	nonsense		03.56	1012	G=976, A=36	G=0.9644, A=0.0356	G=555/421, A=18/18		0.00049
07B	chr4:55599302	G/A	G	SNV	KIT	exonic	17	c.2428G>A	p.Asp810Asn	missense		03.23	588	G=569, A=19	G=0.9677, A=0.0323	G=317/252, A=13/6		0.01773
07B	chr4:55592204	G/A	G	SNV	KIT	exonic	9	c.1528G>A	p.Gly510Ser	missense		03.57	645	G=622, A=23	G=0.9643, A=0.0357	G=324/298, A=11/12		0.00268
07B	chr4:55599347	G/A	G	SNV	KIT	exonic	17	c.2473G>A	p.Val825Ile	missense		04.44	585	G=559, A=26	G=0.9556, A=0.0444	G=306/253, A=12/14	Uncertain significance	0.00009
07B	chr15:66774126	G/A	G	SNV	MAP2K1	exonic	6	c.602G>A	p.Arg201His	missense		03.49	631	G=609, A=22	G=0.9651, A=0.0349	G=352/257, A=11/11		0.00543
07B	chr7:116339674	C/T	C	SNV	MET	exonic	2	c.536C>T	p.Ala179Val	missense		03.83	549	C=528, T=21	C=0.9617, T=0.0383	C=278/250, T=10/11		0.00216
07B	chr7:116423416	G/A	G	SNV	MET	exonic	19	c.3745G>A	p.Asp1249Asn	missense		03.77	583	G=561, A=22	G=0.9623, A=0.0377	G=376/185, A=16/6		0.00214
07B	chr7:116423486	G/A	G	SNV	MET	exonic	19	c.3815G>A	p.Ser1272Asn	missense	rs45454696	04.17	503	G=482, A=21	G=0.9583, A=0.0417	G=293/189, A=9/12		0.00073
07B	chr17:29663437	G/A	G	SNV	NF1	exonic	41	c.6093G>A	p.Met2031Ile	missense		04.19	1073	G=1028, A=45	G=0.9581, A=0.0419	G=474/554, A=21/24		0.00001
07B	chr3:178921564	G/A	G	SNV	PIK3CA	exonic	5	c.1046G>A	p.Arg349Gln	missense		06.93	361	G=336, A=25	G=0.9307, A=0.0693	G=148/188, A=12/13		0.00001
07B	chr3:178928070	C/T	C	SNV	PIK3CA	exonic	8	c.1348C>T	p.His450Tyr	missense		03.27	336	C=325, T=11	C=0.9673, T=0.0327	C=156/169, T=5/6		0.04291
07B	chr3:178921513	G/A	G	SNV	PIK3CA	exonic	5	c.995G>A	p.Ser332Asn	missense		06.84	351	G=327, A=24	G=0.9316, A=0.0684	G=153/174, A=13/11		0.00001
07B	chr10:89692844	C/T	C	SNV	PTEN	exonic	5	c.328C>T	p.Gln110Ter	nonsense		04.13	339	C=321, T=14	C=0.9582, T=0.0418	C=169/152, T=12/2	Pathogenic	0.00014
07B	chr10:89692871	G/A	G	SNV	PTEN	exonic	5	c.355G>A	p.Val119Ile	missense	rs139767111	05.04	397	G=377, A=20	G=0.9496, A=0.0504	G=174/203, A=8/12		0.00009
07C	chr12:46205274	C/G	C	SNV	ARID2	exonic	4	c.358C>G	p.Pro120Ala	missense		03.80	1998	C=1922, G=76	C=0.962, G=0.038	C=989/933, G=72/4		0.00001
07C	chr7:140453136	A/T	A	SNV	BRAF	exonic	15	c.1799T>A	p.Val600Glu	missense	rs113488022,rs121913227,rs121913377,rs397516897	50.00	1298	A=649, T=649	A=0.5, T=0.5	A=301/348, T=292/357	Pathogenic	0.00001
07C	chr4:55972974	T/A	T	SNV	KDR	exonic	11	c.1416A>T	p.Gln472His	missense	rs1870377	61.46	903	T=348, A=555	T=0.3854, A=0.6146	T=199/149, A=287/268	Likely benign,not provided	0.00001
07C	chr4:55593464	C/C	A	SNV	KIT	exonic	10	c.1621A>C	p.Met541Leu	missense	rs3822214	99.91	1148	A=1, C=1147	A=9.0E-4, C=0.9991	A=1/0, C=549/598	Likely benign	0.00001
07C	chr17:7579470	CGC/CG	CGG	SNV,INDEL	TP53	exonic, exonic	4	c.215C>G, c.216delC	p.Pro72Arg, p.Val73fs	missense, frameshiftDeletion	rs1042522,rs56275308,rs587782423,rs730882014,rs730882018	95.21	627	CGG=30, CGC=404, CG=135, CGGG=58	CGG=0.0478, CGC=0.6443, CG=0.2153, CGGG=0.0925	CGG=25/5, CGC=211/193, CG=28/107, CGGG=57/1	Benign,Uncertain significance	0.00001
08A	chr7:140453136	A/T	A	SNV	BRAF	exonic	15	c.1799T>A	p.Val600Glu	missense	rs113488022,rs121913227,rs121913377,rs397516897	13.90	1720	A=1481, T=239	A=0.861, T=0.139	A=769/712, T=127/112	Pathogenic	0.00001
08A	chr4:55972974	T/A	T	SNV	KDR	exonic	11	c.1416A>T	p.Gln472His	missense	rs1870377	35.86	1857	T=1191, A=666	T=0.6414, A=0.3586	T=597/594, A=350/316	Likely benign,not provided	0.00001
08A	chr17:7574024	GC/G	GC	INDEL	TP53	exonic	10	c.1002delG	p.Arg335fs	frameshiftDeletion	rs375444154,rs786203531	03.25	1261	GC=1220, G=41	GC=0.9675, G=0.0325	GC=602/618, G=39/2		0.01594
08B	chr7:140453136	A/T	A	SNV	BRAF	exonic	15	c.1799T>A	p.Val600Glu	missense	rs113488022,rs121913227,rs121913377,rs397516897	14.68	1614	A=1377, T=237	A=0.8532, T=0.1468	A=698/679, T=119/118	Pathogenic	0.00001
08B	chr4:55972974	T/A	T	SNV	KDR	exonic	11	c.1416A>T	p.Gln472His	missense	rs1870377	31.79	1768	T=1206, A=562	T=0.6821, A=0.3179	T=601/605, A=278/284	Likely benign,not provided	0.00001
09A	chr12:46230691	C/T	C	SNV	ARID2	exonic	8	c.940C>T	p.Arg314Cys	missense		03.03	1253	C=1215, T=38	C=0.9697, T=0.0303	C=604/611, T=21/17		0.00529
09A	chr7:140481412	C/T	C	SNV	BRAF	exonic	11	c.1396G>A	p.Gly466Arg	missense	rs121913353	04.21	380	C=364, T=16	C=0.9579, T=0.0421	C=263/101, T=11/5	Likely pathogenic	0.00233
09A	chr7:140481402	C/T	C	SNV	BRAF	exonic	11	c.1406G>A	p.Gly469Glu	missense	rs121913355,rs121913358,rs397516890	04.79	376	C=358, T=18	C=0.9521, T=0.0479	C=266/92, T=8/10	Pathogenic	0.00033
09A	chr9:21970916	C/T	C	SNV	CDKN2A	exonic	2	c.442G>A	p.Ala148Thr	missense	rs3731249	03.47	403	C=389, T=14	C=0.9653, T=0.0347	C=160/229, T=7/7	Benign	0.01866
09A	chr4:55972974	T/A	T	SNV	KDR	exonic	11	c.1416A>T	p.Gln472His	missense	rs1870377	96.96	800	T=62, A=738	T=0.0775, A=0.9225	T=8/7, A=252/226	Likely benign,not provided	0.00001
09A	chr4:55595507	C/T	C	SNV	KIT	exonic	14	c.1997C>T	p.Thr666Ile	missense		03.33	900	C=870, T=30	C=0.9667, T=0.0333	C=296/574, T=23/7		0.00198
09A	chr17:29562761	G/A	G	SNV	NF1	exonic	28	c.3841G>A	p.Ala1281Thr	missense		04.25	965	G=924, A=41	G=0.9575, A=0.0425	G=457/467, A=23/18		0.00001
09A	chr9:127920540	G/A	G	SNV	PPP6C	exonic	4	c.359C>T	p.Thr120Ile	missense		04.09	391	G=375, A=16	G=0.9591, A=0.0409	G=221/154, A=6/10		0.00309
09A	chr9:127920531	T/C	T	SNV	PPP6C	exonic	4	c.368A>G	p.Tyr123Cys	missense		03.38	385	T=372, C=13	T=0.9662, C=0.0338	T=220/152, C=7/6		0.02439
09B	chr12:46240657	C/T	C	SNV	ARID2	exonic	12	c.1517C>T	p.Ala506Val	missense	rs757456378	03.35	1433	C=1385, T=48	C=0.9665, T=0.0335	C=795/590, T=8/40		0.00791
09B	chr7:140453136	A/T	A	SNV	BRAF	exonic	15	c.1799T>A	p.Val600Glu	missense	rs113488022,rs121913227,rs121913377,rs397516897	05.21	978	A=927, T=51	A=0.9479, T=0.0521	A=339/588, T=17/34	Pathogenic	0.00001
09B	chr2:212570043	C/T	C	SNV	ERBB4	exonic	10	c.1198G>A	p.Gly400Ser	missense		03.26	1474	C=1426, T=48	C=0.9674, T=0.0326	C=713/713, T=29/19		0.00056
09B	chr4:55602719	C/T	C	SNV	KIT	exonic	18	c.2540C>T	p.Thr847Met	missense	rs752695117	03.06	751	C=728, T=23	C=0.9694, T=0.0306	C=327/401, T=9/14	Uncertain significance	0.0195
09B	chr15:66729186	G/T	G	SNV	MAP2K1	exonic	3	c.394G>T	p.Ala132Ser	missense		03.13	704	G=682, T=22	G=0.9688, T=0.0313	G=380/302, T=12/10		0.01753
09B	chr15:66729154	G/A	G	SNV	MAP2K1	exonic	3	c.362G>A	p.Cys121Tyr	missense		05.07	592	G=562, A=30	G=0.9493, A=0.0507	G=340/222, A=14/16		0.00001
09B	chr15:66729120	C/T	C	SNV	MAP2K1	exonic	3	c.328C>T	p.Gln110Ter	nonsense		03.21	779	C=754, T=25	C=0.9679, T=0.0321	C=528/226, T=21/4	Likely pathogenic,not provided	0.00953
09B	chr7:116411933	C/T	C	SNV	MET	exonic	14	c.2972C>T	p.Ala991Val	missense		03.53	595	C=574, T=21	C=0.9647, T=0.0353	C=347/227, T=13/8		0.0055
09B	chr7:116411993	C/T	C	SNV	MET	exonic	14	c.3032C>T	p.Thr1011Ile	missense		04.94	466	C=443, T=23	C=0.9506, T=0.0494	C=216/227, T=8/15		0.00004
09B	chr3:178947827	G/A	G	SNV	PIK3CA	exonic	19	c.2702G>A	p.Cys901Tyr	missense		03.96	757	G=727, A=30	G=0.9604, A=0.0396	G=309/418, A=16/14		0.00022
09B	chr3:178947833	G/A	G	SNV	PIK3CA	exonic	19	c.2708G>A	p.Gly903Glu	missense		03.29	759	G=734, A=25	G=0.9671, A=0.0329	G=308/426, A=17/8		0.00696
09B	chr10:89692895	G/A	G	SNV	PTEN	exonic	5	c.379G>A	p.Gly127Arg	missense	rs587781255	06.01	316	G=297, A=19	G=0.9399, A=0.0601	G=100/197, A=7/12	Likely pathogenic	0.00001
09B	chr17:7578545	C/T	C	SNV	TP53	exonic	5	c.385G>A	p.Ala129Thr	missense		03.18	472	C=457, T=15	C=0.9682, T=0.0318	C=135/322, T=4/11	Likely benign	0.03224
09B	chr17:7577021	C/T	C	SNV	TP53	exonic	8	c.917G>A	p.Arg306Gln	missense		03.49	344	C=332, T=12	C=0.9651, T=0.0349	C=197/135, T=9/3	Uncertain significance	0.01852
09B	chr17:7577082	C/T	C	SNV	TP53	exonic	8	c.856G>A	p.Glu286Lys	missense	rs786201059	04.45	337	C=322, T=15	C=0.9555, T=0.0445	C=174/148, T=10/5	Pathogenic/Likely pathogenic	0.00193
09B	chr17:7579874	AGGGGG/AGGGGA	AGGGGG	SNV	TP53	exonic	2	c.34C>T	p.Pro12Ser	missense	rs767173379	06.02	614	AGGGGG=575, AGGGGA=22, AGGGGT=15	AGGGGG=0.9395, AGGGGA=0.0359, AGGGGT=0.0245	AGGGGG=412/163, AGGGGA=14/8, AGGGGT=14/1		0.00001
10A	chr7:140453136	A/T	A	SNV	BRAF	exonic	15	c.1799T>A	p.Val600Glu	missense	rs113488022,rs121913227,rs121913377,rs397516897	15.34	802	A=679, T=123	A=0.8466, T=0.1534	A=319/360, T=59/64	Pathogenic	0.00001
10A	chr3:178927410	A/G	A	SNV	PIK3CA	exonic	7	c.1173A>G	p.Ile391Met	missense	rs2230461	55.32	611	A=273, G=338	A=0.4468, G=0.5532	A=130/143, G=206/132	Likely benign,not provided	0.00001
10A	chr17:7579472	G/C	G	SNV	TP53	exonic	4	c.215C>G	p.Pro72Arg	missense	rs1042522,rs730882014	91.78	353	G=15, C=324	G=0.0442, C=0.9558	G=8/7, C=150/174	Benign,Uncertain significance	0.00001
10B	chr12:46245726	G/A	G	SNV	ARID2	exonic	15	c.3820G>A	p.Gly1274Arg	missense	rs756380287	04.53	772	G=737, A=35	G=0.9547, A=0.0453	G=460/277, A=27/8		0.00001
10B	chr12:46243846	G/A	G	SNV	ARID2	exonic	15	c.1940G>A	p.Gly647Glu	missense		03.24	555	G=537, A=18	G=0.9676, A=0.0324	G=294/243, A=9/9		0.01922
10B	chr7:140453136	A/T	A	SNV	BRAF	exonic	15	c.1799T>A	p.Val600Glu	missense	rs113488022,rs121913227,rs121913377,rs397516897	07.49	694	A=642, T=52	A=0.9251, T=0.0749	A=320/322, T=18/34	Pathogenic	0.00001
10B	chr11:69465988	GAGG/G	GAGG	INDEL	CCND1	exonic	5	c.839_841delAGG	p.Glu277del	nonframeshiftDeletion	rs753296543	05.95	572	GAGG=538, GAGA=14, G=20	GAGG=0.9406, GAGA=0.0245, G=0.035	GAGG=224/314, GAGA=5/9, G=7/13		0.00001
10B	chr3:178927410	A/G	A	SNV	PIK3CA	exonic	7	c.1173A>G	p.Ile391Met	missense	rs2230461	47.95	463	A=241, G=222	A=0.5205, G=0.4795	A=118/123, G=138/84	Likely benign,not provided	0.00001
10B	chr17:7579470	G/C	G	SNV	TP53	exonic	4	c.215C>G	p.Pro72Arg	missense	rs1042522,rs730882014	98.27	356	CGG=3, CAC=10, CGC=331, CG=6, CGGG=6	CGG=0.0084, CAC=0.0281, CGC=0.9298, CG=0.0169, CGGG=0.0169	CGG=3/0, CAC=3/7, CGC=149/182, CG=1/5, CGGG=5/1	Benign,Uncertain significance	0.00001
10B	chr17:7578433	G/A	G	SNV	TP53	exonic	5	c.497C>T	p.Ser166Leu	missense		04.64	302	G=288, A=14	G=0.9536, A=0.0464	G=198/90, A=8/6	Uncertain significance	0.00159
11A	chr7:140453136	A/T	A	SNV	BRAF	exonic	15	c.1799T>A	p.Val600Glu	missense	rs113488022,rs121913227,rs121913377,rs397516897	59.91	661	A=265, T=396	A=0.4009, T=0.5991	A=130/135, T=183/213	Pathogenic	0.00001
11A	chr4:55972974	T/A	T	SNV	KDR	exonic	11	c.1416A>T	p.Gln472His	missense	rs1870377	14.65	594	T=507, A=87	T=0.8535, A=0.1465	T=263/244, A=52/35	Likely benign,not provided	0.00001
11A	chr17:7579472	G/C	G	SNV	TP53	exonic	4	c.215C>G	p.Pro72Arg	missense	rs1042522,rs730882014	97.56	615	G=15, C=600	G=0.0244, C=0.9756	G=10/5, C=277/323	Benign,Uncertain significance	0.00001
11B	chr7:140453136	A/T	A	SNV	BRAF	exonic	15	c.1799T>A	p.Val600Glu	missense	rs113488022,rs121913227,rs121913377,rs397516897	48.09	576	A=299, T=277	A=0.5191, T=0.4809	A=150/149, T=151/126	Pathogenic	0.00001
11B	chr4:55972974	T/A	T	SNV	KDR	exonic	11	c.1416A>T	p.Gln472His	missense	rs1870377	21.30	493	T=388, A=105	T=0.7870, A=0.2130	T=225/163, A=55/50	Likely benign,not provided	0.00001
11B	chr17:7579472	G/C	G	SNV	TP53	exonic	4	c.215C>G	p.Pro72Arg	missense	rs1042522,rs730882014	93.97	597	G=36, C=561	G=0.0603, C=0.9397	G=21/15, C=256/305	Benign,Uncertain significance	0.00001
12A	chr3:52437903	C/T	C	SNV	BAP1	exonic	13	c.1258G>A	p.Gly420Arg	missense		09.24	1093	C=992, T=101	C=0.9076, T=0.0924	C=458/534, T=50/51		0.00001
12A	chr7:140453136	AC/TT	AC	MNV	BRAF	exonic	15	c.1798_1799delGTinsAA	p.Val600Lys	missense	rs113488022,rs121913227,rs121913374,rs121913377,rs121913378,rs397516897	12.98	655	AC=570, TT=85	AC=0.8702, TT=0.1298	AC=263/307, TT=47/38	Pathogenic	0.00001
12A	chr2:212812293	G/A	G	SNV	ERBB4	exonic	3	c.283C>T	p.Arg95Cys	missense	rs569995088	06.87	859	G=800, A=59	G=0.9313, A=0.0687	G=425/375, A=37/22		0.00001
12A	chr3:178927410	A/G	A	SNV	PIK3CA	exonic	7	c.1173A>G	p.Ile391Met	missense	rs2230461	50.47	533	A=264, G=269	A=0.4953, G=0.5047	A=146/118, G=143/126	Likely benign,not provided	0.00001
12A	chr17:7579472	G/C	G	SNV	TP53	exonic	4	c.215C>G	p.Pro72Arg	missense	rs1042522,rs730882014	97.85	326	G=7, C=319	G=0.0215, C=0.9785	G=1/6, C=153/166	Benign,Uncertain significance	0.00001
12B	chr7:140453136	AC/TT	AC	MNV	BRAF	exonic	15	c.1798_1799delGTinsAA	p.Val600Lys	missense	rs113488022,rs121913227,rs121913374,rs121913377,rs121913378,rs397516897	16.73	789	AC=657, TT=132	AC=0.8327, TT=0.1673	AC=367/290, TT=59/73	Pathogenic	0.00001
12B	chr3:178927410	A/G	A	SNV	PIK3CA	exonic	7	c.1173A>G	p.Ile391Met	missense	rs2230461	48.40	657	A=339, G=318	A=0.5160, G=0.4840	A=186/153, G=152/166	Likely benign,not provided	0.00001
12B	chr17:7579472	G/C	G	SNV	TP53	exonic	4	c.215C>G	p.Pro72Arg	missense	rs1042522,rs730882014	96.09	486	G=19, C=467	G=0.0391, C=0.9609	G=5/14, C=213/254	Benign,Uncertain significance	0.00001
13A	chr12:46298754	G/A	G	SNV	ARID2	exonic	21	c.5401G>A	p.Ala1801Thr	missense		03.10	645	G=625, A=20	G=0.969, A=0.031	G=314/311, A=12/8		0.02323
13A	chr12:46240711	C/T	C	SNV	ARID2	exonic	12	c.1571C>T	p.Ala524Val	missense		04.62	433	C=413, T=20	C=0.9538, T=0.0462	C=187/226, T=7/13		0.00028
13A	chr12:46244605	C/T	C	SNV	ARID2	exonic	15	c.2699C>T	p.Pro900Leu	missense	rs781284991	04.01	499	C=479, T=20	C=0.9599, T=0.0401	C=263/216, T=11/9		0.00155
13A	chr12:46244838	C/T	C	SNV	ARID2	exonic	15	c.2932C>T	p.Pro978Ser	missense	rs762144914	03.04	526	C=510, T=16	C=0.9696, T=0.0304	C=227/283, T=11/5		0.04045
13A	chr12:46245574	C/T	C	SNV	ARID2	exonic	15	c.3668C>T	p.Ser1223Phe	missense		03.16	475	C=460, T=15	C=0.9684, T=0.0316	C=225/235, T=10/5		0.03383
13A	chr12:46246279	C/T	C	SNV	ARID2	exonic	15	c.4373C>T	p.Ser1458Leu	missense		03.02	696	C=675, T=21	C=0.9698, T=0.0302	C=353/322, T=10/11		0.02721
13A	chr12:46244878	C/T	C	SNV	ARID2	exonic	15	c.2972C>T	p.Ser991Phe	missense		03.89	514	C=494, T=20	C=0.9611, T=0.0389	C=219/275, T=5/15		0.00218
13A	chr12:46240720	G/A	G	SNV	ARID2	exonic	12	c.1580G>A	p.Trp527Ter	nonsense		03.48	431	G=416, A=15	G=0.9652, A=0.0348	G=182/234, A=10/5		0.01291
13A	chr12:46244622	G/A	G	SNV	ARID2	exonic	15	c.2716G>A	p.Val906Ile	missense		5.43	497	G=470, A=27	G=0.9457, A=0.0543	G=259/211, A=13/14		0.00001
13A	chr7:140453170	T/C	T	SNV	BRAF	exonic	15	c.1765A>G	p.Thr589Ala	missense	rs749287111	04.28	374	T=358, C=16	T=0.9572, C=0.0428	T=165/193, C=7/9		0.00198
13A	chr11:69456122	G/A	G	SNV	CCND1	exonic	1	c.41G>A	p.Arg14His	missense		04.95	505	G=480, A=25	G=0.9505, A=0.0495	G=285/195, A=17/8		0.00002
13A	chr11:69462794	G/A	G	SNV	CCND1	exonic	4	c.607G>A	p.Val203Met	missense		03.25	739	G=715, A=24	G=0.9675, A=0.0325	G=422/293, A=19/5		0.00932
13A	chr9:21974766	C/T	C	SNV	CDKN2A	exonic	1	c.61G>A	p.Ala21Thr	missense		04.55	506	C=483, T=23	C=0.9545, T=0.0455	C=307/176, T=16/7	Uncertain significance	0.00014
13A	chr9:21974787	C/T	C	SNV	CDKN2A	exonic	1	c.40G>A	p.Asp14Asn	missense		11.25	498	C=442, T=56	C=0.8876, T=0.1124	C=274/168, T=40/16		0.00001
13A	chr2:212812307	G/A	G	SNV	ERBB4	exonic	3	c.269C>T	p.Ala90Val	missense		04.63	886	G=845, A=41	G=0.9537, A=0.0463	G=448/397, A=19/22		0.00001
13A	chr19:3118935	G/A	G	SNV	GNA11	exonic	5	c.619G>A	p.Gly207Arg	missense		06.08	411	G=385, A=25	G=0.939, A=0.061	G=322/63, A=7/18		0.00001
13A	chr11:533891	G/C	G	SNV	HRAS	exonic	3	c.165C>G	p.Ile55Met	missense		03.32	482	G=466, C=16	G=0.9668, C=0.0332	G=259/207, C=12/4		0.02029
13A	chr7:116411972	C/T	C	SNV	MET	exonic	14	c.3011C>T	p.Ala1004Val	missense		03.48	431	C=416, T=15	C=0.9652, T=0.0348	C=232/184, T=8/7		0.01679
13A	chr9:139390873	G/A	G	SNV	NOTCH1	exonic	34	c.7318C>T	p.Gln2440Ter	nonsense		04.03	422	G=405, A=17	G=0.9597, A=0.0403	G=247/158, A=7/10		0.00285
13A	chr9:139397783	C/T	C	SNV	NOTCH1	splicesite_5	27					05.00	520	C=494, T=26	C=0.95, T=0.05	C=279/215, T=15/11		0.00001
13A	chr1:115258747	C/T	C	SNV	NRAS	exonic	2	c.35G>A	p.Gly12Asp	missense	rs121913237	05.45	990	C=936, T=54	C=0.9455, T=0.0545	C=479/457, T=25/29	Pathogenic	0.00001
13A	chr3:178927983	C/T	C	SNV	PIK3CA	exonic	8	c.1261C>T	p.Pro421Ser	missense		03.99	351	C=337, T=14	C=0.9601, T=0.0399	C=115/222, T=1/13		0.00591
13A	chr9:127915865	C/T	C	SNV	PPP6C	exonic	6	c.616G>A	p.Ala206Thr	missense		03.87	439	C=422, T=17	C=0.9613, T=0.0387	C=209/213, T=10/7		0.00425
13A	chr9:127915850	C/T	C	SNV	PPP6C	exonic	6	c.631G>A	p.Gly211Arg	missense		03.81	446	C=429, T=17	C=0.9619, T=0.0381	C=216/213, T=10/7		0.00496
13A	chr9:127915877	C/T	C	SNV	PPP6C	exonic	6	c.604G>A	p.Val202Met	missense		03.46	434	C=419, T=15	C=0.9654, T=0.0346	C=210/209, T=7/8		0.01675
13A	chr10:89692824	C/A	C	SNV	PTEN	exonic	5	c.308C>A	p.Pro103His	missense		03.23	402	C=389, A=13	C=0.9677, A=0.0323	C=193/196, A=12/1		0.03603
13A	chr17:7577082	C/T	C	SNV	TP53	exonic	8	c.856G>A	p.Glu286Lys	missense	rs786201059	04.97	322	C=306, T=16	C=0.9503, T=0.0497	C=153/153, T=8/8	Pathogenic/Likely pathogenic	0.00042
13A	chr17:7579891	G/A	G	SNV	TP53	exonic	2	c.22C>T	p.Pro8Ser	missense		04.14	532	G=510, A=22	G=0.9586, A=0.0414	G=284/226, A=15/7		0.00067
13A	chr17:7579391	G/A	G	SNV	TP53	exonic	4	c.296C>T	p.Ser99Phe	missense	rs730882015	05.00	360	G=342, A=18	G=0.95, A=0.05	G=164/178, A=9/9		0.00019
13A	chr17:7579382	G/A	G	SNV	TP53	exonic	4	c.305C>T	p.Thr102Ile	missense	rs786202717	04.44	360	G=344, A=16	G=0.9556, A=0.0444	G=165/179, A=8/8	Uncertain significance	0.00133
13B	chr17:29679411	G/A	G	SNV	NF1	exonic	51	c.7594G>A	p.Ala2532Thr	missense		04.76	1134	G=1080, A=54	G=0.9524, A=0.0476	G=565/515, A=24/30	Likely benign	0.00001
13B	chr17:7579470	CGC/CG	CGG	SNV,INDEL	TP53	exonic	4	c.215C>G, c.216delC	p.Pro72Arg	missense	rs1042522,rs730882014	97.29	442	G=12, C=430	G=0.0271, C=0.9729	G=5/7, C=160/170	Benign,Uncertain significance	0.00001
14A	chr7:140453136	A/T	A	SNV	BRAF	exonic	15	c.1799T>A	p.Val600Glu	missense	rs113488022,rs121913227,rs121913377,rs397516897	59.60	995	A=402, T=593	A=0.4040, T=0.5960	A=192/210, T=262/331	Pathogenic	0.00001
14A	chr17:7579472	G/C	G	SNV	TP53	exonic	4	c.215C>G	p.Pro72Arg	missense	rs1042522,rs730882014	87.21	915	G=117, C=798	G=0.1279, C=0.8721	G=80/37, C=365/433	Benign,Uncertain significance	0.00001
14B	chr7:140453136	A/T	A	SNV	BRAF	exonic	15	c.1799T>A	p.Val600Glu	missense	rs113488022,rs121913227,rs121913377,rs397516897	46.55	986	A=527, T=459	A=0.5345, T=0.4655	A=211/316, T=236/223	Pathogenic	0.00001
14B	chr17:7579472	G/C	G	SNV	TP53	exonic	4	c.215C>G	p.Pro72Arg	missense	rs1042522,rs730882014	84.62	1021	G=157, C=864	G=0.1538, C=0.8462	G=76/81, C=406/458	Benign,Uncertain significance	0.00001
14C	chr7:140453136	AC/TC	AC	SNV	BRAF	exonic	15	c.1799T>A	p.Val600Glu	missense	rs113488022,rs121913227,rs121913374,rs121913377,rs121913378,rs397516897	12.94	796	AC=693, CT=19, TC=84	AC=0.8706, CT=0.0239, TC=0.1055	AC=351/342, CT=2/17, TC=38/46	Pathogenic	0.00001
14C	chr17:7579472	G/C	G	SNV	TP53	exonic	4	c.215C>G	p.Pro72Arg	missense	rs1042522,rs730882014	98.91	1013	G=11, C=1002	G=0.0109, C=0.9891	G=5/6, C=450/552	Benign,Uncertain significance	0.00001
16A	chr12:46244385	C/T	C	SNV	ARID2	exonic	15	c.2479C>T	p.Gln827Ter	nonsense		05.31	508	C=481, T=27	C=0.9469, T=0.0531	C=218/263, T=8/19		0.00001
16A	chr12:46246317	C/T	C	SNV	ARID2	exonic	15	c.4411C>T	p.Pro1471Ser	missense		07.09	508	C=472, T=36	C=0.9291, T=0.0709	C=261/211, T=18/18		0.00001
16A	chr4:55972974	T/A	T	SNV	KDR	exonic	11	c.1416A>T	p.Gln472His	missense	rs1870377	14.67	593	T=506, A=87	T=0.8533, A=0.1467	T=337/169, A=44/43	Likely benign,not provided	0.00001
16A	chr15:66777509	C/T	C	SNV	MAP2K1	exonic	7	c.875C>T	p.Thr292Ile	missense	rs397516794	03.95	531	C=510, T=21	C=0.9605, T=0.0395	C=229/281, T=15/6		0.00167
16A	chr17:7579389	G/A	G	SNV	TP53	exonic	4	c.298C>T	p.Gln100Ter	nonsense	rs730882015	03.32	1025	G=991, A=34	G=0.9668, A=0.0332	G=464/527, A=19/15		0.00207
16B	chr12:46245705	G/A	G	SNV	ARID2	exonic	15	c.3799G>A	p.Glu1267Lys	missense		04.72	678	G=646, A=32	G=0.9528, A=0.0472	G=274/372, A=14/18		0.00001
16B	chr12:46245669	G/A	G	SNV	ARID2	exonic	15	c.3763G>A	p.Gly1255Ser	missense	rs368710956	05.12	683	G=648, A=35	G=0.9488, A=0.0512	G=283/365, A=14/21		0.00001
16B	chr12:46285609	C/T	C	SNV	ARID2	exonic	17	c.4969C>T	p.His1657Tyr	missense		04.61	521	C=497, T=24	C=0.9539, T=0.0461	C=224/273, T=12/12		0.00009
16B	chr12:46244601	A/G	A	SNV	ARID2	exonic	15	c.2695A>G	p.Lys899Glu	missense		03.62	967	A=932, G=35	A=0.9638, G=0.0362	A=495/437, G=19/16		0.00042
16B	chr12:46245384	C/T	C	SNV	ARID2	exonic	15	c.3478C>T	p.Pro1160Ser	missense		03.12	929	C=900, T=29	C=0.9688, T=0.0312	C=435/465, T=11/18		0.00875
16B	chr12:46245612	C/T	C	SNV	ARID2	exonic	15	c.3706C>T	p.Pro1236Ser	missense		04.37	687	C=657, T=30	C=0.9563, T=0.0437	C=292/365, T=14/16		0.00004
16B	chr12:46244815	C/T	C	SNV	ARID2	exonic	15	c.2909C>T	p.Pro970Leu	missense		03.23	897	C=868, T=29	C=0.9677, T=0.0323	C=424/444, T=15/14		0.00552
16B	chr12:46244131	C/T	C	SNV	ARID2	exonic	15	c.2225C>T	p.Ser742Phe	missense		06.57	563	C=526, T=37	C=0.9343, T=0.0657	C=264/262, T=17/20		0.00001
16B	chr12:46244046	G/A	G	SNV	ARID2	exonic	15	c.2140G>A	p.Val714Ile	missense		04.94	567	G=539, A=28	G=0.9506, A=0.0494	G=279/260, A=12/16		0.00001
16B	chr12:46244172	G/A	G	SNV	ARID2	exonic	15	c.2266G>A	p.Val756Ile	missense		04.72	530	G=505, A=25	G=0.9528, A=0.0472	G=302/203, A=17/8		0.00005
16B	chr7:140453104	C/T	C	SNV	BRAF	exonic	15	c.1831G>A	p.Glu611Lys	missense		04.43	609	C=582, T=27	C=0.9557, T=0.0443	C=280/302, T=11/16	Uncertain significance	0.00006
16B	chr7:140453167	C/T	C	SNV	BRAF	exonic	15	c.1768G>A	p.Val590Ile	missense		03.99	627	C=602, T=25	C=0.9601, T=0.0399	C=286/316, T=11/14		0.00057
16B	chrX:41205830	G/A	G	SNV	DDX3X	exonic	14	c.1570G>A	p.Glu524Lys	missense		03.33	421	G=407, A=14	G=0.9667, A=0.0333	G=226/181, A=9/5		0.02597
16B	chrX:41204733	C/T	C	SNV	DDX3X	exonic	12	c.1247C>T	p.Thr416Ile	missense		05.72	402	C=379, T=23	C=0.9428, T=0.0572	C=208/171, T=12/11		0.00001
16B	chrX:41203588	G/A	G	SNV	DDX3X	exonic	10	c.961G>A	p.Val321Ile	missense	rs754240311	04.10	804	G=771, A=33	G=0.959, A=0.041	G=345/426, A=15/18		0.00006
16B	chrX:41203653	G/A	G	SNV	DDX3X	splicesite_3	10					07.71	480	G=443, A=37	G=0.9229, A=0.0771	G=200/243, A=13/24		0.00001
16B	chr2:212576829	A/G	A	SNV	ERBB4	exonic	9	c.1070T>C	p.Ile357Thr	missense	rs374243191	04.82	477	A=454, G=23	A=0.9518, G=0.0482	A=253/201, G=18/5		0.00006
16B	chr2:212537902	G/A	G	SNV	ERBB4	exonic	14	c.1703C>T	p.Thr568Ile	missense		04.69	682	G=650, A=32	G=0.9531, A=0.0469	G=262/388, A=12/20		0.00001
16B	chr9:80409448	A/C	A	SNV	GNAQ	exonic	5	c.666T>G	p.Asn222Lys	missense	rs761485273	06.20	597	A=560, C=37	A=0.938, C=0.062	A=279/281, C=18/19		0.00001
16B	chr9:80409419	A/T	A	SNV	GNAQ	exonic	5	c.695T>A	p.Leu232His	missense		10.55	597	A=534, T=63	A=0.8945, T=0.1055	A=268/266, T=30/33		0.00001
16B	chr9:80409390	A/G	A	SNV	GNAQ	exonic	5	c.724T>C	p.Ser242Pro	missense		04.50	600	A=573, G=27	A=0.955, G=0.045	A=288/285, G=13/14		0.00005
16B	chr4:55972974	T/A	T	SNV	KDR	exonic	11	c.1416A>T	p.Gln472His	missense	rs1870377	10.73	410	T=366, A=44	T=0.8927, A=0.1073	T=214/152, A=24/20	Likely benign,not provided	0.00001
16B	chr4:55597498	G/A	G	SNV	KIT	exonic	15	c.2146G>A	p.Asp716Asn	missense	rs769701248	05.09	609	G=578, A=31	G=0.9491, A=0.0509	G=289/289, A=16/15		0.00001
16B	chr4:55599353	G/A	G	SNV	KIT	exonic	17	c.2479G>A	p.Gly827Arg	missense		04.26	704	G=674, A=30	G=0.9574, A=0.0426	G=364/310, A=16/14		0.00006
16B	chr4:55561693	C/T	C	SNV	KIT	exonic	2	c.83C>T	p.Ser28Phe	missense		03.74	989	C=952, T=37	C=0.9626, T=0.0374	C=476/476, T=22/15		0.00016
16B	chr4:55599291	C/T	C	SNV	KIT	exonic	17	c.2417C>T	p.Thr806Ile	missense		03.85	702	C=675, T=27	C=0.9615, T=0.0385	C=374/301, T=13/14		0.00069
16B	chr15:66735679	G/A	G	SNV	MAP2K1	exonic	4	c.500G>A	p.Gly167Glu	missense		04.05	494	G=474, A=20	G=0.9595, A=0.0405	G=249/225, A=17/3		0.00139
16B	chr15:66777491	C/T	C	SNV	MAP2K1	exonic	7	c.857C>T	p.Thr286Ile	missense		05.97	553	C=520, T=33	C=0.9403, T=0.0597	C=244/276, T=20/13		0.00001
16B	chr15:66777375	G/A	G	SNV	MAP2K1	exonic	7	c.741G>A	p.Trp247Ter	nonsense		03.72	888	G=855, A=33	G=0.9628, A=0.0372	G=462/393, A=17/16		0.00037
16B	chr17:29653241	G/A	G	SNV	NF1	exonic	37	c.5239G>A	p.Ala1747Thr	missense		04.29	1025	G=981, A=44	G=0.9571, A=0.0429	G=494/487, A=23/21		0.00001
16B	chr17:29664478	G/A	G	SNV	NF1	exonic	43	c.6520G>A	p.Ala2174Thr	missense	rs786203806	03.07	1042	G=1010, A=32	G=0.9693, A=0.0307	G=593/417, A=20/12		0.00811
16B	chr1:115256528	TT/GC	TT	MNV	NRAS	exonic	3	c.182_183delAAinsGC	p.Gln61Arg	missense	rs11554290,rs121913255	48.29	1230	TT=636, GC=594	TT=0.5171, GC=0.4829	TT=358/278, GC=300/294	Pathogenic	0.00001
16B	chr1:115258747	C/T	C	SNV	NRAS	exonic	2	c.35G>A	p.Gly12Asp	missense	rs121913237	07.10	2000	C=1858, T=142	C=0.929, T=0.071	C=994/864, T=78/64	Pathogenic	0.00001
16B	chr3:178952078	G/T	G	SNV	PIK3CA	exonic	21	c.3133G>T	p.Asp1045Tyr	missense		04.41	521	G=498, T=23	G=0.9559, T=0.0441	G=247/251, T=7/16		0.00022
16B	chr3:178947827	G/A	G	SNV	PIK3CA	exonic	19	c.2702G>A	p.Cys901Tyr	missense		05.19	713	G=676, A=37	G=0.9481, A=0.0519	G=324/352, A=19/18		0.00001
16B	chr3:178952039	G/A	G	SNV	PIK3CA	exonic	21	c.3094G>A	p.Glu1032Lys	missense		03.60	528	G=509, A=19	G=0.964, A=0.036	G=254/255, A=9/10		0.00616
16B	chr3:178947876	C/A	C	SNV	PIK3CA	exonic	19	c.2751C>A	p.His917Gln	missense		03.34	719	C=695, A=24	C=0.9666, A=0.0334	C=328/367, A=13/11		0.00675
16B	chr9:127916231	G/A	G	SNV	PPP6C	exonic	5	c.413C>T	p.Ala138Val	missense		03.21	623	G=603, A=20	G=0.9679, A=0.0321	G=346/257, A=11/9		0.01671
16B	chr9:127916244	C/T	C	SNV	PPP6C	exonic	5	c.400G>A	p.Gly134Arg	missense		04.52	620	C=592, T=28	C=0.9548, T=0.0452	C=343/249, T=13/15		0.00004
16B	chr9:127915970	T/G	T	SNV	PPP6C	exonic	6	c.511A>C	p.Lys171Gln	missense		03.16	601	T=582, G=19	T=0.9684, G=0.0316	T=303/279, G=10/9		0.02152
16B	chr9:127920576	G/A	G	SNV	PPP6C	exonic	4	c.323C>T	p.Thr108Ile	missense		04.03	818	G=785, A=33	G=0.9597, A=0.0403	G=409/376, A=19/14		0.00008
16B	chr17:7579460	G/A	G	SNV	TP53	exonic	4	c.227C>T	p.Ala76Val	missense		03.02	1027	G=996, A=31	G=0.9698, A=0.0302	G=456/540, A=15/16		0.01116
16B	chr17:7577082	C/T	C	SNV	TP53	exonic	8	c.856G>A	p.Glu286Lys	missense	rs786201059	04.24	920	C=881, T=39	C=0.9576, T=0.0424	C=424/457, T=17/22	Pathogenic/Likely pathogenic	0.00001
16B	chr17:7574021	C/T	C	SNV	TP53	exonic	10	c.1006G>A	p.Glu336Lys	missense		03.45	898	C=867, T=31	C=0.9655, T=0.0345	C=463/404, T=11/20		0.00168
18A	chrX:41205516	CAAAAAGGGT/CAAAAGGGT	CAAAAAGGGT	INDEL	DDX3X	exonic	13	c.1355delA	p.Lys452fs	frameshiftDeletion		07.83	1955	CAAAAAGGGT=1802, CAAAAGGGT=153	CAAAAAGGGT=0.9217, CAAAAGGGT=0.0783	CAAAAAGGGT=496/1306, CAAAAGGGT=73/80	.	0.00001
18A	chr9:80409419	A/T	A	SNV	GNAQ	exonic	5	c.695T>A	p.Leu232His	missense		47.52	1999	A=1049, T=950	A=0.5248, T=0.4752	A=535/514, T=485/465		0.00001
18A	chr3:178927410	G/G	A	SNV	PIK3CA	exonic	7	c.1173A>G	p.Ile391Met	missense	rs2230461	99.90	2000	A=2, G=1998	A=0.001, G=0.999	A=2/0, G=1283/715	Likely benign,not provided	0.00001
18A	chr3:178928119	CAAATAA/CAAATA	CAAATAA	INDEL	PIK3CA	exonic	8	c.1404delA	p.Lys468fs	frameshiftDeletion	rs372316575	23.28	1942	CAAATAA=1490, CAAATA=448, CAAAT=4	CAAATAA=0.7673,CAAATA=0.2307,CAAAT=0.0021	CAAATAA=1273/217,CAAATA=422/26,CAAAT=4/0		0.00001
18A	chr17:7579472	G/C	G	SNV	TP53	exonic	4	c.215C>G	p.Pro72Arg	missense	rs1042522,rs730882014	51.47	1974	G=958, C=1016	G=0.4853, C=0.5147	G=408/550, C=362/654	Benign,Uncertain significance	0.00001
18B	chr9:80409419	A/T	A	SNV	GNAQ	exonic	5	c.695T>A	p.Leu232His	missense		44.64	1745	A=966, T=779	A=0.5536, T=0.4464	A=469/497, T=381/398		0.00001
18B	chr3:178927410	G/G	A	SNV	PIK3CA	exonic	7	c.1173A>G	p.Ile391Met	missense	rs2230461	99.41	1866	A=11, G=1855	A=0.0059, G=0.9941	A=9/2, G=1164/691	Likely benign,not provided	0.00001
18B	chr17:7579472	G/C	G	SNV	TP53	exonic	4	c.215C>G	p.Pro72Arg	missense	rs1042522,rs730882014	59.77	1792	G=721, C=1071	G=0.4023, C=0.5977	G=219/502, C=433/638	Benign,Uncertain significance	0.00001
19A	chr12:46244052	G/A	G	SNV	ARID2	exonic	15	c.2146G>A	p.Ala716Thr	missense		03.05	755	G=732, A=23	G=0.9695, A=0.0305	G=356/376, A=11/12		0.02059
19A	chr12:46244497	C/T	C	SNV	ARID2	exonic	15	c.2591C>T	p.Ala864Val	missense		03.91	1303	C=1252, T=51	C=0.9609, T=0.0391	C=702/550, T=24/27		0.00001
19A	chr12:46245843	C/T	C	SNV	ARID2	exonic	15	c.3937C>T	p.Gln1313Ter	nonsense		03.33	690	C=667, T=23	C=0.9667, T=0.0333	C=330/337, T=9/14		0.00767
19A	chr12:46245648	G/A	G	SNV	ARID2	exonic	15	c.3742G>A	p.Glu1248Lys	missense		03.16	823	G=797, A=26	G=0.9684, A=0.0316	G=361/436, A=13/13		0.01027
19A	chr12:46244043	G/A	G	SNV	ARID2	exonic	15	c.2137G>A	p.Val713Ile	missense	rs573747474	03.05	755	G=732, A=23	G=0.9695, A=0.0305	G=353/379, A=14/9		0.02059
19A	chr7:140453136	A/T	A	SNV	BRAF	exonic	15	c.1799T>A	p.Val600Glu	missense	rs113488022,rs121913227,rs121913377,rs397516897	25.70	755	A=561, T=194	A=0.743, T=0.257	A=283/278, T=92/102	Pathogenic	0.00001
19A	chr2:212295773	C/T	C	SNV	ERBB4	exonic	21	c.2540G>A	p.Arg847His	missense		05.50	509	C=481, T=28	C=0.945, T=0.055	C=223/258, T=11/17		0.00001
19A	chr2:212248408	C/T	C	SNV	ERBB4	exonic	28	c.3859G>A	p.Glu1287Lys	missense	rs367568427	03.03	594	C=576, T=18	C=0.9697, T=0.0303	C=248/328, T=6/12		0.03452
19A	chr2:212295824	C/T	C	SNV	ERBB4	exonic	21	c.2489G>A	p.Gly830Glu	missense		04.83	518	C=493, T=25	C=0.9517, T=0.0483	C=219/274, T=11/14		0.00004
19A	chr4:55972974	T/A	T	SNV	KDR	exonic	11	c.1416A>T	p.Gln472His	missense	rs1870377	38.39	685	T=422, A=263	T=0.6161, A=0.3839	T=237/185, A=134/129	Likely benign,not provided	0.00001
19A	chr4:55561774	G/A	G	SNV	KIT	exonic	2	c.164G>A	p.Arg55Lys	missense		03.39	825	G=797, A=28	G=0.9661, A=0.0339	G=402/395, A=16/12		0.00323
19A	chr4:55593464	A/C	A	SNV	KIT	exonic	10	c.1621A>C	p.Met541Leu	missense	rs3822214	34.80	1135	A=740, C=395	A=0.652, C=0.348	A=391/349, C=206/189	Likely benign	0.00001
19A	chr4:55592178	C/T	C	SNV	KIT	exonic	9	c.1502C>T	p.Ser501Phe	missense		03.31	815	C=788, T=27	C=0.9669, T=0.0331	C=446/342, T=15/12		0.00435
19A	chr7:116340262	A/G	A	SNV	MET	exonic	2	c.1124A>G	p.Asn375Ser	missense	rs33917957	24.29	1161	A=879, G=282	A=0.7571, G=0.2429	A=396/483, G=125/157	Benign	0.00001
19A	chr17:29679411	G/A	G	SNV	NF1	exonic	51	c.7594G>A	p.Ala2532Thr	missense		03.64	1153	G=1111, A=42	G=0.9636, A=0.0364	G=556/555, A=18/24	Likely benign	0.00012
19A	chr3:178947881	G/A	G	SNV	PIK3CA	exonic	19	c.2756G>A	p.Ser919Asn	missense		03.28	944	G=913, A=31	G=0.9672, A=0.0328	G=416/497, A=12/19		0.00353
19A	chr9:127915906	C/T	C	SNV	PPP6C	exonic	6	c.575G>A	p.Cys192Tyr	missense		03.08	519	C=503, T=16	C=0.9692, T=0.0308	C=254/249, T=7/9		0.03151
19A	chr9:127915819	G/A	G	SNV	PPP6C	exonic	6	c.662C>T	p.Thr221Ile	missense		03.18	471	G=456, A=15	G=0.9682, A=0.0318	G=239/217, A=8/7		0.02624
19A	chr13:48955578	C/T	C	SNV	RB1	exonic	17	c.1694C>T	p.Ser565Leu	missense		03.61	471	C=454, T=17	C=0.9639, T=0.0361	C=229/225, T=8/9		0.00833
19A	chr17:7579472	G/C	G	SNV	TP53	exonic	4	c.215C>G,c.215_216delCCinsGT	p.Pro72Arg	missense, missense	rs1042522,rs56275308,rs730882014	97.66	984	G=23, C=961	G=0.0234, C=0.9766	GG=13/10, C=491/470	Benign,Uncertain significance	0.00001
19B	chr7:140453136	A/T	A	SNV	BRAF	exonic	15	c.1799T>A	p.Val600Glu	missense	rs113488022,rs121913227,rs121913377,rs397516897	05.04	834	A=792, T=42	A=0.9496, T=0.0504	A=420/372, T=15/27	Pathogenic	0.00001
19B	chrX:41205486	G/T	G	SNV	DDX3X	exonic	13	c.1320G>T	p.Lys440Asn	missense	rs796052227	04.29	1166	G=1116, T=50	G=0.9571, T=0.0429	G=555/561, T=25/25		0.00001
19B	chr4:55972974	T/A	T	SNV	KDR	exonic	11	c.1416A>T	p.Gln472His	missense	rs1870377	45.41	1057	T=577, A=480	T=0.5459, A=0.4541	T=308/269, A=251/229	Likely benign,not provided	0.00001
19B	chr4:55593464	A/C	A	SNV	KIT	exonic	10	c.1621A>C	p.Met541Leu	missense	rs3822214	47.81	1895	A=989, C=906	A=0.5219, C=0.4781	A=492/497, C=439/467	Likely benign	0.00001
19B	chr7:116340262	A/G	A	SNV	MET	exonic	2	c.1124A>G	p.Asn375Ser	missense	rs33917957	24.29	1008	A=729, G=279	A=0.7232, G=0.2768	A=388/341, G=118/161	Benign	0.00001
19B	chr17:29679411	G/A	G	SNV	NF1	exonic	51	c.7594G>A	p.Ala2532Thr	missense		05.75	1409	G=1328, A=81	G=0.9425, A=0.0575	G=653/675, A=28/53	Likely benign	0.00001
19B	chr17:7579472	G/C	G	SNV	TP53	exonic	4	c.215C>G	p.Pro72Arg	missense	rs1042522,rs730882014	98.06	568	G=11, C=557	G=0.0194, C=0.9806	G=8/3, C=269/288	Benign,Uncertain significance	0.00001
20A	chr12:46125015	C/T	C	SNV	ARID2	exonic	3	c.202C>T	p.Gln68Ter	nonsense		03.92	1021	C=981, T=40	C=0.9608, T=0.0392	C=513/468, T=16/24		0.00004
20A	chr12:46231446	G/A	G	SNV	ARID2	exonic	10	c.1286G>A	p.Gly429Glu	missense		03.12	801	G=776, A=25	G=0.9688, A=0.0312	G=395/381, A=11/14		0.01477
20A	chr12:46244109	G/A	G	SNV	ARID2	exonic	15	c.2203G>A	p.Gly735Arg	missense		04.22	1162	G=1113, A=49	G=0.9578, A=0.0422	G=505/608, A=25/24		0.00001
20A	chr12:46244122	C/T	C	SNV	ARID2	exonic	15	c.2216C>T	p.Pro739Leu	missense		03.44	1163	C=1123, T=40	C=0.9656, T=0.0344	C=511/612, T=17/23		0.00051
20A	chr12:46205326	G/A	G	SNV	ARID2	exonic	4	c.410G>A	p.Ser137Asn	missense		03.71	1104	G=1063, A=41	G=0.9629, A=0.0371	G=488/575, A=18/23		0.00009
20A	chr12:46298761	G/A	G	SNV	ARID2	exonic	21	c.5408G>A	p.Ser1803Asn	missense		04.17	888	G=851, A=37	G=0.9583, A=0.0417	G=468/383, A=20/17		0.00002
20A	chr3:52436856	G/T	G	SNV	BAP1	exonic	15	c.1922C>A	p.Ala641Asp	missense		03.55	1098	G=1059, T=39	G=0.9645, T=0.0355	G=498/561, T=14/25		0.00032
20A	chr3:52438469	C/A	C	SNV	BAP1	exonic	12	c.1250G>T	p.Arg417Met	missense		03.10	1385	C=1342, A=43	C=0.969, A=0.031	C=661/681, A=23/20		0.00243
20A	chr3:52438521	C/T	C	SNV	BAP1	exonic	12	c.1198G>A	p.Asp400Asn	missense		03.15	2000	C=1937, T=63	C=0.9685, T=0.0315	C=934/1003, T=30/33		0.00026
20A	chr3:52436831	G/T	G	SNV	BAP1	exonic	15	c.1947C>A	p.Cys649Ter	nonsense		03.09	1067	G=1033, T=33	G=0.969, T=0.031	G=504/529, T=13/20		0.00396
20A	chr3:52437623	G/A	G	SNV	BAP1	exonic	13	c.1538C>T	p.Ser513Leu	missense		03.08	1428	G=1384, A=44	G=0.9692, A=0.0308	G=659/725, A=25/19		0.00254
20A	chr7:140453157	C/T	C	SNV	BRAF	exonic	15	c.1778G>A	p.Gly593Asp	missense		03.86	803	C=772, T=31	C=0.9614, T=0.0386	C=379/393, T=13/18		0.00028
20A	chr7:140453112	T/C	T	SNV	BRAF	exonic	15	c.1823A>G	p.His608Arg	missense		03.70	783	T=754, C=29	T=0.963, C=0.037	T=376/378, C=13/16		0.00088
20A	chr7:140453173	G/A	G	SNV	BRAF	exonic	15	c.1762C>T	p.Leu588Phe	missense		04.60	804	G=767, A=37	G=0.954, A=0.046	G=378/389, A=14/23		0.00001
20A	chr11:69462840	G/A	G	SNV	CCND1	exonic	4	c.653G>A	p.Arg218Lys	missense		05.11	1174	G=1114, A=60	G=0.9489, A=0.0511	G=554/560, A=27/33		0.00001
20A	chr11:69458704	G/T	G	SNV	CCND1	exonic	3	c.519G>T	p.Glu173Asp	missense		03.24	1017	G=984, T=33	G=0.9676, T=0.0324	G=540/444, T=15/18		0.00331
20A	chr11:69462908	C/T	C	SNV	CCND1	exonic	4	c.721C>T	p.Pro241Ser	missense		03.17	1010	C=978, T=32	C=0.9683, T=0.0317	C=479/499, T=14/18		0.00524
20A	chr11:69458736	C/T	C	SNV	CCND1	exonic	3	c.551C>T	p.Thr184Ile	missense		03.57	1008	C=972, T=36	C=0.9643, T=0.0357	C=526/446, T=18/18		0.00046
20A	chr12:58144744	C/T	C	SNV	CDK4	exonic	4	c.484G>A	p.Ala162Thr	missense		03.80	1000	C=962, T=38	C=0.962, T=0.038	C=539/423, T=16/22		0.00019
20A	chr12:58145487	C/T	C	SNV	CDK4	exonic	2	c.14G>A	p.Arg5Gln	missense		03.24	1141	C=1104, T=37	C=0.9676, T=0.0324	C=503/601, T=20/17	Uncertain significance	0.00213
20A	chr12:58145463	C/T	C	SNV	CDK4	exonic	2	c.38G>A	p.Gly13Asp	missense	rs753152604	03.03	1121	C=1087, T=34	C=0.9697, T=0.0303	C=507/580, T=16/18		0.00804
20A	chr12:58144773	C/T	C	SNV	CDK4	exonic	4	c.455G>A	p.Gly152Glu	missense	rs763429253	05.49	1001	C=946, T=55	C=0.9451, T=0.0549	C=520/426, T=35/20		0.00001
20A	chr12:58145394	C/T	C	SNV	CDK4	exonic	2	c.107G>A	p.Ser36Asn	missense		03.85	2000	C=1923, T=77	C=0.9615, T=0.0385	C=938/985, T=39/38		0.00001
20A	chr9:21974777	G/T	G	SNV	CDKN2A	exonic	1	c.50C>A	p.Ala17Asp	missense	rs587782206,rs751809654	05.54	668	G=631, T=37	G=0.9446, T=0.0554	G=355/276, T=25/12		0.00001
20A	chr9:21970966	C/T	C	SNV	CDKN2A	exonic	2	c.392G>A	p.Arg131His	missense		04.15	771	C=739, T=32	C=0.9585, T=0.0415	C=324/415, T=14/18	Likely pathogenic	0.00006
20A	chr9:21974713	GG/AA	GG	MNV	CDKN2A	exonic	1	c.113_114delCCinsTT	p.Pro38Leu	missense		07.48	722	GG=668, AA=54	GG=0.9252, AA=0.0748	GG=415/253, AA=40/14	Benign	0.00001
20A	chr9:21971183	C/A	C	SNV	CDKN2A	exonic	2	c.175G>T	p.Val59Leu	missense		04.10	683	C=655, A=28	C=0.959, A=0.041	C=394/261, A=18/10	Uncertain significance	0.00015
20A	chrX:41205764	G/T	G	SNV	DDX3X	exonic	14	c.1504G>T	p.Ala502Ser	missense		04.64	1013	G=966, T=47	G=0.9536, T=0.0464	G=518/448, T=20/27		0.00001
20A	chrX:41205827	G/T	G	SNV	DDX3X	exonic	14	c.1567G>T	p.Glu523Ter	nonsense		03.69	814	G=784, T=30	G=0.9631, T=0.0369	G=408/376, T=12/18		0.00071
20A	chrX:41206181	A/G	A	SNV	DDX3X	exonic	15	c.1685A>G	p.Glu562Gly	missense		03.47	606	A=585, G=21	A=0.9653, G=0.0347	A=303/282, G=13/8		0.00668
20A	chrX:41202532	C/T	C	SNV	DDX3X	exonic	7	c.607C>T	p.Pro203Ser	missense		03.66	711	C=685, T=26	C=0.9634, T=0.0366	C=372/313, T=17/9		0.00157
20A	chr2:212568863	T/C	T	SNV	ERBB4	exonic	11	c.1255A>G	p.Asn419Asp	missense		04.35	506	T=484, C=22	T=0.9565, C=0.0435	T=250/234, C=11/11		0.00034
20A	chr2:212248702	G/A	G	SNV	ERBB4	exonic	28	c.3565C>T	p.His1189Tyr	missense		03.43	641	G=619, A=22	G=0.9657, A=0.0343	G=334/285, A=13/9		0.00647
20A	chr2:212568836	G/A	G	SNV	ERBB4	exonic	11	c.1282C>T	p.Leu428Phe	missense		05.95	521	G=490, A=31	G=0.9405, A=0.0595	G=256/234, A=20/11		0.00001
20A	chr9:80409405	G/A	G	SNV	GNAQ	exonic	5	c.709C>T	p.Gln237Ter	nonsense		03.42	761	G=735, A=26	G=0.9658, A=0.0342	G=375/360, A=17/9		0.00387
20A	chr9:80409414	C/T	C	SNV	GNAQ	exonic	5	c.700G>A	p.Glu234Lys	missense		03.68	761	C=733, T=28	C=0.9632, T=0.0368	C=381/352, T=11/17		0.00101
20A	chr9:80409419	A/T	A	SNV	GNAQ	exonic	5	c.695T>A	p.Leu232His	missense		12.58	755	A=660, T=95	A=0.8742, T=0.1258	A=350/310, T=39/56		0.00001
20A	chr9:80409441	A/G	A	SNV	GNAQ	exonic	5	c.673T>C	p.Ser225Pro	missense		06.20	758	A=711, G=47	A=0.938, G=0.062	A=373/338, G=16/31		0.00001
20A	chr4:55594197	C/T	C	SNV	KIT	exonic	13	c.1900C>T	p.Arg634Trp	missense	rs144369407	05.14	661	C=627, T=34	C=0.9486, T=0.0514	C=324/303, T=22/12		0.00001
20A	chr4:55599318	G/T	G	SNV	KIT	exonic	17	c.2444G>T	p.Arg815Ile	missense		03.11	1062	G=1029, T=33	G=0.9689, T=0.0311	G=571/458, T=8/25		0.00623
20A	chr12:25398284	C/T	C	SNV	KRAS	exonic	2	c.35G>A	p.Gly12Asp	missense	rs121913529	27.17	1980	C=1442, T=538	C=0.7283, T=0.2717	C=748/694, T=264/274	Pathogenic	0.00001
20A	chr12:25380333	T/C	T	SNV	KRAS	exonic	3	c.125A>G	p.Lys42Arg	missense		03.80	2000	T=1924, C=76	T=0.962, C=0.038	T=952/972, C=33/43		0.00001
20A	chr15:66777335	G/A	G	SNV	MAP2K1	exonic	7	c.701G>A	p.Arg234Lys	missense		03.08	455	G=441, A=14	G=0.9692, A=0.0308	G=226/215, A=7/7		0.04533
20A	chr15:66777413	G/A	G	SNV	MAP2K1	exonic	7	c.779G>A	p.Arg260Lys	missense		03.97	932	G=895, A=37	G=0.9603, A=0.0397	G=485/410, A=15/22		0.00007
20A	chr15:66729217	G/A	G	SNV	MAP2K1	exonic	3	c.425G>A	p.Cys142Tyr	missense		03.53	850	G=820, A=30	G=0.9647, A=0.0353	G=423/397, A=12/18		0.00139
20A	chr15:66777361	C/T	C	SNV	MAP2K1	exonic	7	c.727C>T	p.Gln243Ter	nonsense		07.68	456	C=421, T=35	C=0.9232, T=0.0768	C=215/206, T=18/17	Likely pathogenic,not provided	0.00001
20A	chr15:66777496	C/T	C	SNV	MAP2K1	exonic	7	c.862C>T	p.Pro288Ser	missense	rs768480988	08.79	478	C=435, T=42	C=0.9119, T=0.0881	C=236/199, T=26/16		0.00001
20A	chr15:66777512	C/T	C	SNV	MAP2K1	exonic	7	c.878C>T	p.Pro293Leu	missense		04.33	462	C=441, T=20	C=0.9566, T=0.0434	C=235/206, T=14/6	Benign	0.00022
20A	chr15:66782901	C/T	C	SNV	MAP2K1	exonic, utr_3	11	c.1130C>T	p.Ser377Phe	missense	rs371140798	03.72	618	C=595, T=23	C=0.9628, T=0.0372	C=276/319, T=11/12		0.00212
20A	chr15:66729231	G/A	G	SNV	MAP2K1	splicesite_3	3					04.82	850	G=809, A=41	G=0.9518, A=0.0482	G=414/395, A=20/21		0.00001
20A	chr7:116411941	C/A	C	SNV	MET	exonic	14	c.2980C>A	p.His994Asn	missense		05.28	625	C=592, A=33	C=0.9472, A=0.0528	C=301/291, A=14/19		0.00001
20A	chr7:116423486	G/A	G	SNV	MET	exonic	19	c.3815G>A	p.Ser1272Asn	missense	rs45454696	04.90	817	G=777, A=40	G=0.951, A=0.049	G=438/339, A=18/22		0.00001
20A	chr17:29576072	G/A	G	SNV	NF1	exonic	30	c.4045G>A	p.Ala1349Thr	missense		03.86	1295	G=1245, A=50	G=0.9614, A=0.0386	G=658/587, A=27/23		0.00001
20A	chr17:29657349	G/A	G	SNV	NF1	exonic	39	c.5645G>A	p.Cys1882Tyr	missense		03.29	1095	G=1059, A=36	G=0.9671, A=0.0329	G=518/541, A=13/23		0.00191
20A	chr17:29663437	G/A	G	SNV	NF1	exonic	41	c.6093G>A	p.Met2031Ile	missense		03.87	1214	G=1167, A=47	G=0.9613, A=0.0387	G=548/619, A=20/27		0.00001
20A	chr17:29576097	TCCCCCC/TCCCCTT	TCCCCCC	MNV	NF1	exonic	30	c.4075_4076delCCinsTT	p.Pro1359Phe	missense	rs745931495,rs747272290,rs757398594	03.60	1251	TCCCCCC=1206, TCCCCTT=45	TCCCCCC=0.964, TCCCCTT=0.036	TCCCCCC=621/585, TCCCCTT=25/20		0.00004
20A	chr17:29576082	G/A	G	SNV	NF1	exonic	30	c.4055G>A	p.Ser1352Asn	missense		03.33	1291	G=1248, A=43	G=0.9667, A=0.0333	G=657/591, A=24/19		0.00065
20A	chr17:29657388	C/T	C	SNV	NF1	exonic	39	c.5684C>T	p.Thr1895Ile	missense		03.78	1084	C=1043, T=41	C=0.9622, T=0.0378	C=490/553, T=22/19		0.00006
20A	chr9:139390879	G/A	G	SNV	NOTCH1	exonic	34	c.7312C>T	p.Pro2438Ser	missense		04.42	1424	G=1361, A=63	G=0.9558, A=0.0442	G=694/667, A=27/36		0.00001
20A	chr1:115252252	C/T	C	SNV	NRAS	exonic	4	c.388G>A	p.Ala130Thr	missense		04.62	1017	C=970, T=47	C=0.9538, T=0.0462	C=449/521, T=24/23		0.00001
20A	chr1:115256529	T/C	T	SNV	NRAS	exonic	3	c.182A>G	p.Gln61Arg	missense	rs11554290	04.59	1612	T=1538, C=74	T=0.9541, C=0.0459	T=805/733, C=38/36	Pathogenic	0.00001
20A	chr1:115252221	G/A	G	SNV	NRAS	exonic	4	c.419C>T	p.Pro140Leu	missense		07.44	1021	G=945, A=76	G=0.9256, A=0.0744	G=435/510, A=44/32		0.00001
20A	chr3:178936068	G/A	G	SNV	PIK3CA	exonic	10	c.1610G>A	p.Arg537Gln	missense		04.04	1014	G=973, A=41	G=0.9596, A=0.0404	G=502/471, A=21/20		0.00001
20A	chr3:178936070	G/A	G	SNV	PIK3CA	exonic	10	c.1612G>A	p.Asp538Asn	missense		04.93	1014	G=964, A=50	G=0.9507, A=0.0493	G=498/466, A=25/25		0.00001
20A	chr3:178952039	G/A	G	SNV	PIK3CA	exonic	21	c.3094G>A	p.Glu1032Lys	missense		04.68	619	G=590, A=29	G=0.9532, A=0.0468	G=288/302, A=14/15		0.00001
20A	chr3:178936097	G/A	G	SNV	PIK3CA	exonic	10	c.1639G>A	p.Glu547Lys	missense		03.06	1014	G=983, A=31	G=0.9694, A=0.0306	G=509/474, A=13/18		0.00944
20A	chr3:178952090	G/A	G	SNV	PIK3CA	exonic	21	c.3145G>A	p.Gly1049Ser	missense	rs121913277	04.45	607	G=580, A=27	G=0.9555, A=0.0445	G=277/303, A=12/15	Likely pathogenic	0.00006
20A	chr3:178947832	G/A	G	SNV	PIK3CA	exonic	19	c.2707G>A	p.Gly903Arg	missense		06.44	900	G=842, A=58	G=0.9356, A=0.0644	G=407/435, A=28/30		0.00001
20A	chr9:127912143	C/T	C	SNV	PPP6C	exonic	7	c.727G>A	p.Gly243Ser	missense		03.68	788	C=759, T=29	C=0.9632, T=0.0368	C=362/397, T=13/16		0.00087
20A	chr9:127920618	G/A	G	SNV	PPP6C	exonic	4	c.281C>T	p.Thr94Ile	missense		03.04	494	G=479, A=15	G=0.9696, A=0.0304	G=234/245, A=8/7		0.04513
20A	chr10:89685295	C/T	C	SNV	PTEN	exonic	3	c.190C>T	p.His64Tyr	missense	rs587781535	05.57	359	C=339, T=20	C=0.9443, T=0.0557	C=180/159, T=15/5	Uncertain significance	0.00002
20A	chr13:48953785	C/T	C	SNV	RB1	exonic	14	c.1388C>T	p.Ser463Leu	missense		10.13	375	C=337, T=38	C=0.8987, T=0.1013	C=178/159, T=23/15		0.00001
20A	chr13:48953763	G/A	G	SNV	RB1	exonic	14	c.1366G>A	p.Val456Ile	missense		13.14	373	G=324, A=49	G=0.8686, A=0.1314	G=175/149, A=26/23	Likely benign	0.00001
20A	chr13:49027128	G/A	G	SNV	RB1	splicesite_5	18				rs794727199	07.20	375	G=348, A=27	G=0.9280, A=0.0720	G=131/127, A=11/6	Pathogenic	0.00002
20A	chr17:7578262	C/A	C	SNV	TP53	exonic	6	c.587G>T	p.Arg196Leu	missense	rs483352697	03.53	566	C=546, A=20	C=0.9647, A=0.0353	C=278/268, A=13/7	Likely pathogenic,Uncertain significance	0.00632
20A	chr17:7577138	C/T	C	SNV	TP53	exonic	8	c.800G>A	p.Arg267Gln	missense	rs587780075	06.17	535	C=502, T=33	C=0.9383, T=0.0617	C=237/265, T=18/15	Uncertain significance	0.00001
20A	chr17:7574002	C/T	C	SNV	TP53	exonic	10	c.1025G>A	p.Arg342Gln	missense	rs375338359	06.25	432	C=405, T=27	C=0.9375, T=0.0625	C=196/209, T=11/16	Uncertain significance	0.00001
20A	chr17:7579900	G/A	G	SNV	TP53	exonic	2	c.13C>T	p.Gln5Ter	nonsense		07.50	920	G=851, A=69	G=0.925, A=0.075	G=436/415, A=34/35	Pathogenic	0.00001
20A	chr17:7578254	C/T	C	SNV	TP53	exonic	6	c.595G>A	p.Gly199Arg	missense		03.18	566	C=548, T=18	C=0.9682, T=0.0318	C=281/267, T=10/8	Uncertain significance	0.02284
20A	chr17:7579854	G/C	G	SNV	TP53	exonic	2	c.59C>G	p.Ser20Ter	nonsense		05.73	907	G=855, C=52	G=0.9427, C=0.0573	G=437/418, C=31/21		0.00001
20A	chr17:7577562	C/T	C	SNV	TP53	exonic	7	c.719G>A	p.Ser240Asn	missense		04.56	680	C=649, T=31	C=0.9544, T=0.0456	C=328/321, T=12/19		0.00001
20B	chr12:46287424	G/T	G	SNV	ARID2	exonic	20	c.5283G>T	p.Glu1761Asp	missense		12.76	815	G=711, T=104	G=0.8724, T=0.1276	G=500/211, T=70/34		0.00001
20B	chr1:115256529	T/C	T	SNV	NRAS	exonic	3	c.182A>G	p.Gln61Arg	missense	rs11554290	27.00	2000	T=1460, C=540	T=0.73, C=0.27	T=731/729, C=266/274	Pathogenic	0.00001
20B	chr17:7579470	CGC/CGGG	CGG	SNV,INDEL	TP53	exonic, exonic	4	c.215C>G, c.216_217insC	p.Pro72Arg, p.Val73fs	missense, frameshiftInsertion	rs1042522,rs56275308,rs587782423,rs730882014,rs730882018	85.90	844	CGG=119, CGC=436, CG=162, CGGG=127	CGG=0.141,CGC=0.5166,CG=0.1919,CGGG=0.1505	CGG=73/46,CGC=205/231,CG=23/139,CGGG=121/6	Benign,Uncertain significance	0.00001
21A	chr7:140453136	AC/TT	AC	MNV	BRAF	exonic	15	c.1798_1799delGTinsAA	p.Val600Lys	missense	rs113488022,rs121913227,rs121913374,rs121913377,rs121913378,rs397516897	44.34	1114	AC=620, TT=494	AC=0.5566, TT=0.4434	AC=302/318, TT=204/290	Pathogenic	0.00001
21A	chr10:89711893	C/G	C	SNV	PTEN	exonic	6	c.511C>G	p.Gln171Glu	missense	rs786204864	04.33	693	C=663, G=30	C=0.9567, G=0.0433	C=318/345, G=15/15		0.00004
21A	chr17:7579472	G/C	G	SNV	TP53	exonic	4	c.215C>G	p.Pro72Arg	missense	rs1042522,rs730882014	73.70	460	G=84, C=339	G=0.1986, C=0.8014	G=54/30, C=154/185	Benign,Uncertain significance	0.00001
21B	chr7:140453136	AC/TT	AC	MNV	BRAF	exonic	15	c.1798_1799delGTinsAA	p.Val600Lys	missense	rs113488022,rs121913227,rs121913374,rs121913377,rs121913378,rs397516897	43.11	1227	AC=698, TT=529	AC=0.5689, TT=0.4311	AC=362/336, TT=254/275	Pathogenic	0.00001
21B	chr10:89711893	C/G	C	SNV	PTEN	exonic	6	c.511C>G	p.Gln171Glu	missense	rs786204864	15.94	596	C=501, G=95	C=0.8406, G=0.1594	C=243/258, G=46/49		0.00001
21B	chr17:7579472	G/C	G	SNV	TP53	exonic	4	c.215C>G	p.Pro72Arg	missense	rs1042522,rs730882014	73.70	503	G=102, C=401	G=0.2028, C=0.7972	G=67/35, C=183/218	Benign,Uncertain significance	0.00001
22A	chr7:140453136	A/T	A	SNV	BRAF	exonic	15	c.1799T>A	p.Val600Glu	missense	rs113488022,rs121913227,rs121913377,rs397516897	45.09	1608	A=883, T=725	A=0.5491, T=0.4509	A=431/452, T=363/362	Pathogenic	0.00001
22A	chr4:55972974	T/A	T	SNV	KDR	exonic	11	c.1416A>T	p.Gln472His	missense	rs1870377	48.50	798	T=411, A=387	T=0.515, A=0.485	T=228/183, A=229/158	Likely benign,not provided	0.00001
22A	chr7:116340262	A/G	A	SNV	MET	exonic	2	c.1124A>G	p.Asn375Ser	missense	rs33917957	61.49	1519	A=585, G=934	A=0.3851, G=0.6149	A=275/310, G=456/478	Benign	0.00001
22A	chr3:178927410	A/G	A	SNV	PIK3CA	exonic	7	c.1173A>G	p.Ile391Met	missense	rs2230461	70.50	766	A=226, G=540	A=0.295, G=0.705	A=129/97, G=287/253	Likely benign,not provided	0.00001
22A	chr17:7579472	G/C	G	SNV	TP53	exonic	4	c.215C>G	p.Pro72Arg	missense	rs1042522,rs730882014	75.80	376	G=69, C=285	G=0.1949, C=0.8051	G=41/28, C=144/141	Benign,Uncertain significance	0.00001
22B	chr7:140453136	A/T	A	SNV	BRAF	exonic	15	c.1799T>A	p.Val600Glu	missense	rs113488022,rs121913227,rs121913377,rs397516897	42.13	1322	A=765, T=557	A=0.5787, T=0.4213	A=372/393, T=281/276	Pathogenic	0.00001
22B	chr4:55972974	T/A	T	SNV	KDR	exonic	11	c.1416A>T	p.Gln472His	missense	rs1870377	44.52	703	T=390, A=313	T=0.5548, A=0.4452	T=198/192, A=209/104	Likely benign,not provided	0.00001
22B	chr7:116340262	A/G	A	SNV	MET	exonic	2	c.1124A>G	p.Asn375Ser	missense	rs33917957	53.31	786	A=367, G=419	A=0.4669, G=0.5331	A=177/190, G=205/214	Benign	0.00001
22B	chr3:178927410	A/G	A	SNV	PIK3CA	exonic	7	c.1173A>G	p.Ile391Met	missense	rs2230461	65.24	699	A=243, G=456	A=0.3476, G=0.6524	A=148/95, G=257/199	Likely benign,not provided	0.00001
22B	chr17:7579472	G/C	G	SNV	TP53	exonic	4	c.215C>G	p.Pro72Arg	missense	rs1042522,rs730882014	77.30	423	G=96, C=327	G=0.2270, C=0.7730	G=59/37, C=173/154	Benign,Uncertain significance	0.00001
23A	chr4:55593464	A/C	A	SNV	KIT	exonic	10	c.1621A>C	p.Met541Leu	missense	rs3822214	47.67	1999	A=1046, C=953	A=0.5233, C=0.4767	A=557/489, C=497/456	Likely benign	0.00001
23A	chr1:115256529	T/C	T	SNV	NRAS	exonic	3	c.182A>G	p.Gln61Arg	missense	rs11554290	24.11	1999	T=1517, C=482	T=0.7589, C=0.2411	T=805/712, C=245/237	Pathogenic	0.00001
23A	chr13:48941630	G/A	G	SNV	RB1	exonic	10	c.940G>A	p.Val314Ile	missense		03.12	769	G=745, A=24	G=0.9688, A=0.0312	G=362/383, A=11/13		0.01444
23A	chr17:7579472	C/C	G	SNV	TP53	exonic	4	c.215C>G	p.Pro72Arg	missense	rs1042522,rs730882014	99.25	533	G=4, C=529	G=0.0075, C=0.9925	G=2/2, C=256/273	Benign,Uncertain significance	0.00001
23B	chr4:55593464	A/C	A	SNV	KIT	exonic	10	c.1621A>C	p.Met541Leu	missense	rs3822214	49.52	941	A=475, C=466	A=0.5048, C=0.4952	A=236/239, C=225/241	Likely benign	0.00001
23B	chr1:115256529	T/C	T	SNV	NRAS	exonic	3	c.182A>G	p.Gln61Arg	missense	rs11554290	17.70	1085	T=893, C=192	T=0.823, C=0.177	T=453/440, C=86/106	Pathogenic	0.00001
23B	chr17:7579472	C/C	G	SNV	TP53	exonic	4	c.215C>G	p.Pro72Arg	missense	rs1042522,rs730882014	98.76	646	G=8, C=638	G=0.0124, C=0.9876	G=4/4, C=303/335	Benign,Uncertain significance	0.00001
24A	chr3:178927410	A/G	A	SNV	PIK3CA	exonic	7	c.1173A>G	p.Ile391Met	missense	rs2230461	57.79	1021	A=431, G=590	A=0.4221, G=0.5779	A=223/208, G=276/314	Likely benign,not provided	0.00001
24A	chr17:7579472	G/C	G	SNV	TP53	exonic	4	c.215C>G	p.Pro72Arg	missense	rs1042522,rs730882014	50.47	743	G=368, C=375	G=0.4953, C=0.5047	G=196/172, C=185/190	Benign,Uncertain significance	0.00001
24B	chr3:178927410	A/G	A	SNV	PIK3CA	exonic	7	c.1173A>G	p.Ile391Met	missense	rs2230461	53.80	829	A=383, G=446	A=0.462, G=0.538	A=194/189, G=202/244	Likely benign,not provided	0.00001
24B	chr17:7579472	G/C	G	SNV	TP53	exonic	4	c.215C>G	p.Pro72Arg	missense	rs1042522,rs730882014	47.15	403	G=187, C=190	G=0.496, C=0.504	G=101/86, C=92/98	Benign,Uncertain significance	0.00001
25A	chr7:140453109	T/C	T	SNV	BRAF	exonic	15	c.1826A>G	p.Gln609Arg	missense		04.18	790	T=757, C=33	T=0.9582, C=0.0418	T=377/380, C=15/18	Uncertain significance	0.00004
25A	chr4:55972974	T/A	T	SNV	KDR	exonic	11	c.1416A>T	p.Gln472His	missense	rs1870377	23.06	1418	T=1091, A=327	T=0.7694, A=0.2306	T=637/454, A=196/131	Likely benign,not provided	0.00001
25A	chr4:55593464	A/C	A	SNV	KIT	exonic	10	c.1621A>C	p.Met541Leu	missense	rs3822214	07.46	1395	A=1291, C=104	A=0.9254, C=0.0746	A=680/611, C=55/49	Likely benign	0.00001
25B	chr17:29679411	G/A	G	SNV	NF1	exonic	51	c.7594G>A	p.Ala2532Thr	missense		03.71	1106	G=1065, A=41	G=0.9629, A=0.0371	G=537/528, A=22/19	Likely benign	0.00012
25B	chr17:7579472	G/C	G	SNV	TP53	exonic	4	c.215C>G	p.Pro72Arg	missense	rs1042522,rs730882014	97.11	658	G=19, C=639	G=0.0289, C=0.9711	G=5/14, C=315/324	Benign,Uncertain significance	0.00001
26A	chr4:55972974	T/A	T	SNV	KDR	exonic	11	c.1416A>T	p.Gln472His	missense	rs1870377	23.57	1256	T=960, A=296	T=0.7643, A=0.2357	T=472/488, A=152/144	Likely benign,not provided	0.00001
26A	chr17:7579472	G/C	G	SNV	TP53	exonic	4	c.215C>G	p.Pro72Arg	missense	rs1042522,rs730882014	74.26	1325	G=341, C=984	G=0.2574, C=0.7426	G=195/146, C=421/563	Benign,Uncertain significance	0.00001
26B	chr4:55972974	T/A	T	SNV	KDR	exonic	11	c.1416A>T	p.Gln472His	missense	rs1870377	28.89	1201	T=854, A=347	T=0.7111, A=0.2889	T=435/419, A=162/185	Likely benign,not provided	0.00001
26B	chr17:7579472	G/C	G	SNV	TP53	exonic	4	c.215C>G	p.Pro72Arg	missense	rs1042522,rs730882014	75.71	1157	G=281, C=876	G=0.2429, C=0.7571	G=159/122, C=384/492	Benign,Uncertain significance	0.00001
27A	chr12:46245474	G/A	G	SNV	ARID2	exonic	15	c.3568G>A	p.Gly1190Arg	missense		03.21	1122	G=1086, A=36	G=0.9679, A=0.0321	G=541/545, A=16/20		0.00283
27A	chr11:69465987	AGAG/A	AGAG	INDEL	CCND1	exonic	5	c.839_841delAGG	p.Glu276del	nonframeshiftDeletion	rs753296543,rs756792055,rs767889058	05.65	566	AGAG=534, A=32	AGAG=0.9435, A=0.0565	AGAG=285/249, A=18/14		0.00001
27A	chr9:21970916	C/T	C	SNV	CDKN2A	exonic	2	c.442G>A	p.Ala148Thr	missense	rs3731249	55.80	939	C=415, T=524	C=0.442, T=0.558	C=144/271, T=229/295	Benign	0.00001
27A	chr4:55593464	A/C	A	SNV	KIT	exonic	10	c.1621A>C	p.Met541Leu	missense	rs3822214	54.88	1997	A=901, C=1096	A=0.4512, C=0.5488	A=479/422, C=544/552	Likely benign	0.00001
27A	chr17:29679411	G/A	G	SNV	NF1	exonic	51	c.7594G>A	p.Ala2532Thr	missense		03.51	1255	G=1211, A=44	G=0.9649, A=0.0351	G=597/614, A=20/24	Likely benign	0.00022
27A	chr1:115258747	C/T	C	SNV	NRAS	exonic	2	c.35G>A	p.Gly12Asp	missense	rs121913237	12.16	1118	C=982, T=136	C=0.8784, T=0.1216	C=522/460, T=62/74	Pathogenic	0.00001
27A	chr3:178927410	G/G	A	SNV	PIK3CA	exonic	7	c.1173A>G	p.Ile391Met	missense	rs2230461	99.10	890	A=8, G=882	A=0.009, G=0.991	A=5/3, G=443/439	Likely benign,not provided	0.00001
27A	chr17:7577106	G/A	G	SNV	TP53	exonic	8	c.832C>T	p.Pro278Ser	missense	rs17849781	04.15	386	G=370, A=16	G=0.9585, A=0.0415	G=195/175, A=9/7	Likely pathogenic,Uncertain significance	0.00272
27A	chr17:7579469	ACGGG/ACGCG	ACGGG	SNV	TP53	exonic	4	c.215C>G	p.Pro72Arg	missense	rs1042522,rs56275308,rs587782423,rs587782769,rs730882014,rs730882018	60.69	379	ACGGG=107, ACGAG=7, ACGCA=5, ACGCG=218	ACGGG=0.3175,ACGAG=0.0208,ACGCA=0.0148,ACGCG=0.6469	GGG=76/31,GAG=5/2,GCA=3/2,GCG=94/124	Benign,Uncertain significance	0.00001
27B	chr12:46244560	G/A	G	SNV	ARID2	exonic	15	c.2654G>A	p.Ser885Asn	missense		03.39	1416	G=1368, A=48	G=0.9661, A=0.0339	G=790/578, A=24/24		0.00024
27B	chr7:140481489	G/A	G	SNV	BRAF	exonic	11	c.1319C>T	p.Thr440Ile	missense		03.33	450	G=435, A=15	G=0.9667, A=0.0333	G=207/228, A=9/6		0.02201
27B	chr9:21970916	C/T	C	SNV	CDKN2A	exonic	2	c.442G>A	p.Ala148Thr	missense	rs3731249	44.29	429	C=239, T=190	C=0.5571, T=0.4429	C=70/169, T=67/123	Benign	0.00001
27B	chr9:21970901	C/A	C	SNV	CDKN2A	exonic	2	c.457G>T	p.Glu153Ter	nonsense	rs45476696	04.43	429	C=410, A=19	C=0.9557, A=0.0443	C=130/280, A=8/11		0.00062
27B	chrX:41202054	G/A	G	SNV	DDX3X	exonic	6	c.508G>A	p.Ala170Thr	missense		03.30	940	G=909, A=31	G=0.967, A=0.033	G=420/489, A=12/19		0.00331
27B	chrX:41205776	G/A	G	SNV	DDX3X	exonic	14	c.1516G>A	p.Asp506Asn	missense		03.02	729	G=707, A=22	G=0.9698, A=0.0302	G=392/315, A=13/9		0.02603
27B	chrX:41205502	G/A	G	SNV	DDX3X	exonic	13	c.1336G>A	p.Val446Met	missense		04.98	883	G=839, A=44	G=0.9502, A=0.0498	G=420/419, A=24/20		0.00001
27B	chr2:212248642	G/A	G	SNV	ERBB4	exonic	28	c.3625C>T	p.Leu1209Phe	missense		03.70	1054	G=1015, A=39	G=0.963, A=0.037	G=498/517, A=20/19		0.00014
27B	chr9:80409399	G/A	G	SNV	GNAQ	exonic	5	c.715C>T	p.Leu239Phe	missense		07.14	672	G=624, A=48	G=0.9286, A=0.0714	G=300/324, A=26/22		0.00001
27B	chr9:80409432	A/G	A	SNV	GNAQ	exonic	5	c.682T>C	p.Phe228Leu	missense		03.43	670	A=647, G=23	A=0.9657, G=0.0343	A=315/332, G=10/13		0.00559
27B	chr11:533896	C/T	C	SNV	HRAS	exonic	3	c.160G>A	p.Asp54Asn	missense		03.54	480	C=463, T=17	C=0.9646, T=0.0354	C=240/223, T=13/4		0.00995
27B	chr11:533887	C/A	C	SNV	HRAS	exonic	3	c.169G>T	p.Asp57Tyr	missense		03.12	481	C=466, A=15	C=0.9688, A=0.0312	C=249/217, A=5/10		0.03715
27B	chr4:55593464	A/C	A	SNV	KIT	exonic	10	c.1621A>C	p.Met541Leu	missense	rs3822214	47.57	967	A=507, C=460	A=0.5243, C=0.4757	A=265/242, C=250/210	Likely benign	0.00001
27B	chr15:66777437	C/A	C	SNV	MAP2K1	exonic	7	c.803C>A	p.Ala268Asp	missense	rs757459909	03.46	434	C=419, A=15	C=0.9654, A=0.0346	C=208/211, A=9/6		0.01676
27B	chr15:66777484	G/T	G	SNV	MAP2K1	exonic	7	c.850G>T	p.Ala284Ser	missense		03.22	435	G=421, T=14	G=0.9678, T=0.0322	G=202/219, T=10/4		0.03305
27B	chr15:66774185	A/G	A	SNV	MAP2K1	exonic	6	c.661A>G	p.Asn221Asp	missense		03.59	446	A=430, G=16	A=0.9641, G=0.0359	A=231/199, G=9/7		0.01043
27B	chr15:66774144	G/A	G	SNV	MAP2K1	exonic	6	c.620G>A	p.Cys207Tyr	missense		04.66	451	G=430, A=21	G=0.9534, A=0.0466	G=233/197, A=13/8		0.00018
27B	chr15:66782075	G/A	G	SNV	MAP2K1	exonic, downstream	10	c.1042G>A	p.Glu348Lys	missense		03.54	424	G=409, A=15	G=0.9646, A=0.0354	G=205/204, A=6/9		0.01386
27B	chr7:116411909	G/A	G	SNV	MET	exonic	14	c.2948G>A	p.Gly983Asp	missense		04.57	503	G=480, A=23	G=0.9543, A=0.0457	G=259/221, A=17/6		0.00013
27B	chr7:116403225	A/G	A	SNV	MET	exonic	11	c.2540A>G	p.Lys847Arg	missense		03.48	460	A=444, G=16	A=0.9652, G=0.0348	A=249/195, G=10/6		0.01365
27B	chr9:139390765	C/T	C	SNV	NOTCH1	exonic	34	c.7426G>A	p.Val2476Met	missense	rs763785541	03.84	547	C=526, T=21	C=0.9616, T=0.0384	C=337/189, T=12/9		0.00191
27B	chr1:115258747	C/T	C	SNV	NRAS	exonic	2	c.35G>A	p.Gly12Asp	missense	rs121913237	08.61	1336	C=1221, T=115	C=0.9139, T=0.0861	C=666/555, T=50/65	Pathogenic	0.00001
27B	chr3:178927436	C/T	C	SNV	PIK3CA	exonic	7	c.1199C>T	p.Ala400Val	missense		06.39	391	C=366, T=25	C=0.9361, T=0.0639	C=198/168, T=11/14		0.00001
27B	chr3:178927410	G/G	A	SNV	PIK3CA	exonic	7	c.1173A>G	p.Ile391Met	missense	rs2230461	95.85	386	A=16, G=370	A=0.0415, G=0.9585	A=0/0, G=208/178	Likely benign,not provided	0.00001
27B	chr9:127933419	G/A	G	SNV	PPP6C	exonic	2	c.116C>T	p.Ser39Leu	missense		04.58	437	G=417, A=20	G=0.9542, A=0.0458	G=170/247, A=11/9		0.00031
27B	chr9:127915870	G/A	G	SNV	PPP6C	exonic	6	c.611C>T	p.Thr204Ile	missense		03.49	373	G=360, A=13	G=0.9651, A=0.0349	G=162/198, A=5/8		0.02126
27B	chr9:127933389	G/A	G	SNV	PPP6C	exonic	2	c.146C>T	p.Thr49Ile	missense		04.97	443	G=421, A=22	G=0.9503, A=0.0497	G=179/242, A=9/13		0.00005
27B	chr9:127911990	C/T	C	SNV	PPP6C	exonic	7	c.880G>A	p.Val294Ile	missense		03.13	511	C=495, T=16	C=0.9687, T=0.0313	C=194/301, T=9/7		0.03234
27B	chr10:89711899	C/G	C	SNV	PTEN	exonic	6	c.517C>G	p.Arg173Gly	missense	rs121913293	04.09	318	C=305, G=13	C=0.9591, G=0.0409	C=142/163, G=6/7		0.00621
27B	chr10:89692838	C/T	C	SNV	PTEN	exonic	5	c.322C>T	p.Leu108Phe	missense		05.00	620	C=589, T=31	C=0.95, T=0.05	C=304/285, T=9/22		0.00001
27B	chr10:89711878	G/A	G	SNV	PTEN	exonic	6	c.496G>A	p.Val166Ile	missense	rs780943695	04.11	316	G=303, A=13	G=0.9589, A=0.0411	G=142/161, A=6/7	Uncertain significance	0.00589
27B	chr13:48955542	G/A	G	SNV	RB1	exonic	17	c.1658G>A	p.Cys553Tyr	missense		03.14	382	G=370, A=12	G=0.9686, A=0.0314	G=166/204, A=7/5		0.04899
27B	chr13:48919265	G/A	G	SNV	RB1	exonic	4	c.430G>A	p.Val144Ile	missense		04.95	323	G=307, A=16	G=0.9505, A=0.0495	G=168/139, A=8/8	Uncertain significance	0.00043
27B	chr17:7578431	G/T	G	SNV	TP53	exonic	5	c.499C>A	p.Gln167Lys	missense		04.84	351	G=334, T=17	G=0.9516, T=0.0484	G=233/101, T=7/10		0.00039
27B	chr17:7577106	G/A	G	SNV	TP53	exonic	8	c.832C>T	p.Pro278Ser	missense	rs17849781	06.20	355	G=333, A=22	G=0.938, A=0.062	G=167/166, A=7/15	Likely pathogenic,Uncertain significance	0.00001
27B	chr17:7577039	G/A	G	SNV	TP53	exonic	8	c.899C>T	p.Pro300Leu	missense		05.37	354	G=335, A=19	G=0.9463, A=0.0537	G=162/173, A=13/6		0.00005
27B	chr17:7578433	G/A	G	SNV	TP53	exonic	5	c.497C>T	p.Ser166Leu	missense		03.99	351	G=337, A=14	G=0.9601, A=0.0399	G=229/108, A=11/3	Uncertain significance	0.00608
28A	chr12:46231285	G/T	G	SNV	ARID2	exonic	10	c.1125G>T	p.Met375Ile	missense		04.57	1993	G=1902, T=91	G=0.9543, T=0.0457	G=1670/232, T=90/1		0.00001
28A	chr4:55972974	T/A	T	SNV	KDR	exonic	11	c.1416A>T	p.Gln472His	missense	rs1870377	52.08	1997	T=957, A=1040	T=0.4792, A=0.5208	T=679/278, A=734/306	Likely benign,not provided	0.00001
28A	chr12:25378574	TAAAA/TAAA	TAAAA	INDEL	KRAS	exonic	4	c.423delT	p.Phe141fs	frameshiftDeletion	rs138669124	09.38	1983	TAAAA=1797, TAAA=165, TAAAG=21	TAAAA=0.9062,TAAA=0.0832,TAAAG=0.0106	TAAAA=1117/680,TAAA=152/13,TAAAG=17/4		0.00001
28A	chr9:127912018	TAACT/TACT	TAACT	INDEL	PPP6C	exonic	7	c.851delT	p.Leu284fs	frameshiftDeletion		03.41	1964	TAACT=1897, TACT=67	TAACT=0.9659, TACT=0.0341	TAACT=1119/778, TACT=16/51		0.00044
28A	chr17:7579472	G/C	G	SNV	TP53	exonic	4	c.215C>G	p.Pro72Arg	missense	rs1042522,rs730882014	61.49	1945	G=529, C=1196	G=0.3067, C=0.6933	G=93/436, C=453/743	Benign,Uncertain significance	0.00001
28B	chr4:55972974	T/A	T	SNV	KDR	exonic	11	c.1416A>T	p.Gln472His	missense	rs1870377	43.32	1468	T=832, A=636	T=0.5668, A=0.4332	T=477/355, A=403/233	Likely benign,not provided	0.00001
28B	chr9:127912018	TAACT/TACT	TAACT	INDEL	PPP6C	exonic	7	c.851delT	p.Leu284fs	frameshiftDeletion		11.65	1391	TAACT=1229, TACT=162	TAACT=0.8835, TACT=0.1165	TAACT=843/386, TACT=49/113		0.00001
28B	chr17:7579472	G/C	G	SNV	TP53	exonic	4	c.215C>G	p.Pro72Arg	missense	rs1042522,rs730882014	54.89	1277	G=576, C=701	G=0.4511, C=0.5489	G=102/474, C=294/407	Benign,Uncertain significance	0.00001
29A	chr7:140453136	A/T	A	SNV	BRAF	exonic	15	c.1799T>A	p.Val600Glu	missense	rs113488022,rs121913227,rs121913377,rs397516897	16.19	1643	A=1377, T=266	A=0.8381, T=0.1619	A=680/697, T=139/127	Pathogenic	0.00001
29A	chrX:41205486	G/T	G	SNV	DDX3X	exonic	13	c.1320G>T	p.Lys440Asn	missense	rs796052227	03.66	1996	G=1923, T=73	G=0.9634, T=0.0366	G=967/956, T=44/29		0.00001
29A	chr4:55972974	T/A	T	SNV	KDR	exonic	11	c.1416A>T	p.Gln472His	missense	rs1870377	48.58	1264	T=650, A=614	T=0.5142, A=0.4858	T=359/291, A=344/270	Likely benign,not provided	0.00001
29A	chr17:29679411	G/A	G	SNV	NF1	exonic	51	c.7594G>A	p.Ala2532Thr	missense		05.33	1840	G=1742, A=98	G=0.9467, A=0.0533	G=830/912, A=41/57	Likely benign	0.00001
29A	chr17:29587488	T/C	T	SNV	NF1	exonic	34	c.4532T>C	p.Leu1511Pro	missense		08.76	1073	T=979, C=94	T=0.9124, C=0.0876	T=462/517, C=56/38		0.00001
29A	chr17:7579472	C/C	G	SNV	TP53	exonic	4	c.215C>G	p.Pro72Arg	missense	rs1042522,rs730882014	99.43	872	G=4, C=867	G=0.0046, C=0.9954	G=4/0, C=421/446	Benign,Uncertain significance	0.00001
29B	chr7:140453136	A/T	A	SNV	BRAF	exonic	15	c.1799T>A	p.Val600Glu	missense	rs113488022,rs121913227,rs121913377,rs397516897	20.57	1755	A=1394, T=361	A=0.8381, T=0.2057	A=685/709, T=178/183	Pathogenic	0.00001
29B	chr17:7579472	G/C	G	SNV	TP53	exonic	4	c.215C>G	p.Pro72Arg	missense	rs1042522,rs730882014	98.69	989	G=13, C=976	G=0.0131, C=0.9869	G=9/4, C=502/474	Benign,Uncertain significance	0.00001
30A	chr11:69465984	GGAAGAGGAGGAGGAG/GGAAGAGGAGGAG	GGAAGAGGAGGAGGAG	INDEL	CCND1	exonic	5	c.839_841delAGG	p.Glu276del	nonframeshiftDeletion	rs200912411,rs3206821,rs752108957,rs753296543,rs756792055,rs761448562,rs767889058	06.89	1856	GGAAGAGGAGGAGGAG=1728,GGAAGAAGAGGAGGAG=13,GGAAGAGGAAGAGGAG=16,GGAAGAGGAGGAG=83,GGAAGAGGAGGAGGAT=15,GGAGAGGAGGAGGAG=1	GGAAGAGGAGGAGGAG=0.931,GGAAGAAGAGGAGGAG=0.007,GGAAGAGGAAGAGGAG=0.0086,GGAAGAGGAGGAG=0.0447,GGAAGAGGAGGAGGAT=0.0081,GGAGAGGAGGAGGAG=5.0E-4	AGAGGAGGAGGAG=1286/442,AGAAGAGGAGGAG=4/9,AGAGGAAGAGGAG=5/11,AGAGGAGGAG=33/50,AGAGGAGGAGGAT=5/10,GAGGAGGAGGAG=1/0		0.00001
30A	chr4:55972974	T/A	T	SNV	KDR	exonic	11	c.1416A>T	p.Gln472His	missense	rs1870377	48.08	1304	T=677, A=627	T=0.5192, A=0.4808	T=533/144, A=552/75	Likely benign,not provided	0.00001
30A	chr1:115258747	C/T	C	SNV	NRAS	exonic	2	c.35G>A	p.Gly12Asp	missense	rs121913237	05.31	1958	C=1854, T=104	C=0.9469, T=0.0531	C=1051/803, T=63/41	Pathogenic	0.00001
30A	chr3:178927410	A/G	A	SNV	PIK3CA	exonic	7	c.1173A>G	p.Ile391Met	missense	rs2230461	54.19	1919	A=879, G=1040	A=0.4581, G=0.5419	A=541/338, G=606/434	Likely benign,not provided	0.00001
30A	chr17:7579419	AGGGGGC/AGGAGGC	AGGGGGC	SNV	TP53	exonic	4	c.265C>T	p.Pro89Ser	missense	rs587783062,rs730881994,rs754312472,rs786201443	05.45	330	AGGGGGC=312, AGGAGGC=14, AGGGGGA=4	AGGGGGC=0.9455, AGGAGGC=0.0424, AGGGGGA=0.0121	GGGC=137/175, AGGC=9/5, GGGA=3/1		0.00007
30B	chr11:69465980	A/AC	A	INDEL	CCND1	exonic	5	c.818_819insC	p.Glu273fs	frameshiftInsertion	rs767889058	03.66	737	A=710, AC=27	A=0.9634, AC=0.0366	A=651/59, AC=27/0		0.00252
30B	chr2:212812307	G/A	G	SNV	ERBB4	exonic	3	c.269C>T	p.Ala90Val	missense		03.71	458	G=441, A=17	G=0.9629, A=0.0371	G=224/217, A=7/10		0.00637
30B	chr4:55972974	T/A	T	SNV	KDR	exonic	11	c.1416A>T	p.Gln472His	missense	rs1870377	17.24	319	T=264, A=55	T=0.8276, A=0.1724	T=182/82, A=30/25	Likely benign,not provided	0.00001
30B	chr4:55593464	A/C	A	SNV	KIT	exonic	10	c.1621A>C	p.Met541Leu	missense	rs3822214	07.11	675	A=627, C=48	A=0.9289, C=0.0711	A=323/304, C=24/24	Likely benign	0.00001
32A	chr7:140453136	A/T	A	SNV	BRAF	exonic	15	c.1799T>A	p.Val600Glu	missense	rs113488022,rs121913227,rs121913377,rs397516897	26.56	689	A=506, T=183	A=0.7344, T=0.2656	A=399/107, T=121/62	Pathogenic	0.00001
32A	chr4:55593464	A/C	A	SNV	KIT	exonic	10	c.1621A>C	p.Met541Leu	missense	rs3822214	54.19	1157	A=530, C=627	A=0.4581, C=0.5419	A=258/272, C=310/317	Likely benign	0.00001
32A	chr3:178927410	A/G	A	SNV	PIK3CA	exonic	7	c.1173A>G	p.Ile391Met	missense	rs2230461	50.76	593	A=292, G=301	A=0.4924, G=0.5076	A=189/103, G=180/121	Likely benign,not provided	0.00001
32B	chr7:140453136	A/T	A	SNV	BRAF	exonic	15	c.1799T>A	p.Val600Glu	missense	rs113488022,rs121913227,rs121913377,rs397516897	18.23	351	A=287, T=64	A=0.8177, T=0.1823	A=196/91, T=40/24	Pathogenic	0.00001
32B	chr11:69465984	GGAAGAGGAGGAGGAGGAGGTGG/GGAAGAGGAGGAGGAGGTGG	GGAAGAGGAGGAGGAGGAGGTGG	INDEL	CCND1	exonic	5	c.839_841delAGG	p.Glu276del	nonframeshiftDeletion	rs200912411,rs3206821,rs752108957,rs753296543,rs756792055,rs761448562,rs767889058	03.44	1803	GGAAGAGGAGGAGGAGGAGGTGG=1741,GGAAGAGGAGGAGGAGGAGTGG=1,GGAAGAGGAGGAGGAGGTGG=61,	GGAAGAGGAGGAGGAGGAGGTGG=0.9656,GGAAGAGGAGGAGGAGGAGTGG=6.0E-4,GGAAGAGGAGGAGGAGGTGG=0.0338,	AGGTGG=1310/431, AGTGG=1/0, TGG=20/41		0.00004
32B	chr11:69458735	AC/A	AC	INDEL	CCND1	exonic	3	c.552delC	p.Phe185fs	frameshiftDeletion		03.74	1978	AC=1904, A=74	AC=0.9626, A=0.0374	AC=1102/802, A=48/26		0.00118
32B	chr4:55593464	A/C	A	SNV	KIT	exonic	10	c.1621A>C	p.Met541Leu	missense	rs3822214	47.52	1370	A=719, C=651	A=0.5248, C=0.4752	A=400/319, C=336/315	Likely benign	0.00001
32B	chr17:7579472	G/C	G	SNV	TP53	exonic	4	c.215C>G	p.Pro72Arg	missense	rs1042522,rs730882014	95.39	477	G=22, C=455	G=0.0461, C=0.9539	G=11/11, C=100/355	Benign,Uncertain significance	0.00001
34A	chr7:140453188	A/G	A	SNV	BRAF	exonic	15	c.1747T>C	p.Phe583Leu	missense		03.61	803	A=774, G=29	A=0.9639, G=0.0361	A=375/399, G=14/15		0.00114
34A	chr11:69462800	G/A	G	SNV	CCND1	exonic	4	c.613G>A	p.Ala205Thr	missense		06.82	1173	G=1093, A=80	G=0.9318, A=0.0682	G=556/537, A=36/44		0.00001
34A	chrX:41205776	G/A	G	SNV	DDX3X	exonic	14	c.1516G>A	p.Asp506Asn	missense		07.48	588	G=544, A=44	G=0.9252, A=0.0748	G=290/254, A=29/15		0.00001
34A	chrX:41202482	A/G	A	SNV	DDX3X	exonic	7	c.557A>G	p.Glu186Gly	missense		08.08	730	A=671, G=59	A=0.9192, G=0.0808	A=371/300, G=32/27		0.00001
34A	chr15:66729096	G/A	G	SNV	MAP2K1	exonic	3	c.304G>A	p.Glu102Lys	missense		04.41	521	G=498, A=23	G=0.9559, A=0.0441	G=268/230, A=9/14		0.00022
34A	chr15:66782912	C/A	C	SNV	MAP2K1	exonic, utr_3	11	c.1141C>A	p.Leu381Ile	missense		03.10	612	C=593, A=19	C=0.969, A=0.031	C=268/325, A=13/6		0.02538
34A	chr17:29657409	C/T	C	SNV	NF1	exonic	39	c.5705C>T	p.Ala1902Val	missense		05.02	1155	C=1097, T=58	C=0.9498, T=0.0502	C=543/554, T=29/29		0.00001
34B	chr12:46244095	T/C	T	SNV	ARID2	exonic	15	c.2189T>C	p.Val730Ala	missense		03.27	1161	T=1123, C=38	T=0.9673, C=0.0327	T=515/608, C=15/23		0.00162
34B	chr3:52438476	C/T	C	SNV	BAP1	exonic	12	c.1243G>A	p.Ala415Thr	missense	rs773097896	03.17	1388	C=1344, T=44	C=0.9683, T=0.0317	C=663/681, T=19/25		0.00149
34B	chr3:178927481	C/T	C	SNV	PIK3CA	exonic	7	c.1244C>T	p.Ala415Val	missense		04.71	382	C=364, T=18	C=0.9529, T=0.0471	C=187/177, T=13/5		0.00044
34B	chr9:127915939	C/T	C	SNV	PPP6C	exonic	6	c.542G>A	p.Arg181Gln	missense		03.54	537	C=518, T=19	C=0.9646, T=0.0354	C=289/229, T=9/10		0.00733

## Sheet: Validation cohort nsyn variants
Additional file 1: Table S1. The 79 somatic non-synonymous variants found in validation cohort, in detail. In bold, variants classified as pathogenic/likely pathogenic mutations
No.	Locus	Genotype	Ref	Type	Genes	Location	Exon	Coding	Amino Acid Change	Variant Effect	dbSNP	Mutated allele %	Cove rage	Allele Coverage	Allele Ratio	Ref+/Ref-/Var+/Var-	Clinical significance (ClinVar)	p-value
10-01A	chr12:46245391	C/T	C	SNV	ARID2	exonic	15	c.3485C>T	p.Thr1162Ile	missense	rs774526469	03.02	928	C=900, T=28	C=0.9698, T=0.0302	C=433/467, T=11/17		0.01455
10-01A	chr1:115256529	TG/CG	TG	SNV	NRAS	exonic	3	c.182A>G	p.Gln61Arg	missense	rs11554290,rs121913254	72.63	676	TG=185, CG=491	TG=0.2737, CG=0.7263	TG=101/84, CG=223/268	other,pathogenic	0.00001
10-01B	chr17:29685574	G/A	G	SNV	NF1	exonic	55	c.8047G>A	p.Gly2683Arg	missense		04.76	987	G=940, A=47	G=0.9524, A=0.0476	G=467/473, A=22/25		0.00001
10-01B	chr1:115256529	TG/CG	TG	SNV	NRAS	exonic	3	c.182A>G	p.Gln61Arg	missense	rs11554290,rs121913254	67.63	729	TG=236, CG=493	TG=0.3237, CG=0.6763	TG=127/109, CG=203/290	other,pathogenic	0.00001
10-02A	chr12:46245496	C/T	C	SNV	ARID2	exonic	15	c.3590C>T	p.Ala1197Val	missense		26.82	302	C=221, T=81	C=0.7318, T=0.2682	C=110/111, T=36/45		0.00013
10-02A	chr12:46244478	G/A	G	SNV	ARID2	exonic	15	c.2572G>A	p.Ala858Thr	missense		03.90	871	G=837, A=34	G=0.961, A=0.039	G=496/341, A=24/10		0.00013
10-02A	chr12:46244203	C/T	C	SNV	ARID2	exonic	15	c.2297C>T	p.Pro766Leu	missense		03.18	787	C=762, T=25	C=0.9682, T=0.0318	C=429/333, T=13/12		0.01069
10-02A	chr7:140453136	AC/TT	AC	MNV	BRAF	exonic	15	c.1798_1799delGTinsAA	p.Val600Lys	missense	rs113488022,rs121913227,rs121913374,rs121913375,rs121913377,rs121913378	33.99	353	AC=233, TT=120	AC=0.6601, TT=0.3399	AC=117/116, TT=53/67	Pathogenic	0.00001
10-02A	chr17:7579472	G/C	G	SNV	TP53	exonic	4	c.215C>G	p.Pro72Arg	missense	rs1042522,rs730882014	53.32	377	G=176, C=201	G=0.4668, C=0.5332	G=82/94, C=98/103	Benign,Uncertain significance	0.00001
10-02B	chr7:140453137	C/T	C	SNV	BRAF	exonic	15	c.1798G>A	p.Val600Met	missense	rs121913227,rs121913374,rs121913378	33.59	384	C=255, T=129	C=0.6641, T=0.3359	C=127/128, T=62/67	probable-pathogenic	0.00001
10-02B	chr4:55972974	T/A	T	SNV	KDR	exonic	11	c.1416A>T	p.Gln472His	missense	rs1870377	48.36	304	T=157, A=147	T=0.5164, A=0.4836	T=76/81, A=77/70	Likely benign,not provided	0.00001
10-02B	chr9:127915865	C/T	C	SNV	PPP6C	exonic	6	c.616G>A	p.Ala206Thr	missense		03.87	439	C=422, T=17	C=0.9613, T=0.0387	C=209/213, T=10/7		0.00425
10-02B	chr10:89692830	G/A	G	SNV	PTEN	exonic	5	c.314G>A	p.Cys105Tyr	missense	rs587782343	08.89	405	G=369, A=36	G=0.9111, A=0.0889	G=189/180, A=16/20	Uncertain significance	0.00001
10-03A	chr3:52440909	C/A	C	SNV	BAP1	exonic	8	c.595G>T	p.Asp199Tyr	missense		03.10	1999	C=1937, A=62	C=0.969, A=0.031	C=1010/927, A=38/24		0.00042
10-03A	chr7:140453136	A/T	A	SNV	BRAF	exonic	15	c.1799T>A	p.Val600Glu	missense	rs113488022,rs121913227,rs121913374,rs121913375,rs121913377,rs121913378,rs397516897,rs727502902	36.45	310	A=197, T=113	A=0.6355, T=0.3645	A=34/163, T=30/83	Pathogenic	0.00001
10-03A	chr11:69465890	G/A	G	SNV	CCND1	exonic	5	c.728G>A	p.Cys243Tyr	missense		09.16	1004	G=912, A=92	G=0.9084, A=0.0916	G=292/620, A=40/52		0.00001
10-03A	chr3:178927410	A/G	A	SNV	PIK3CA	exonic	7	c.1173A>G	p.Ile391Met	missense	rs2230461	50.76	593	A=292, G=301	A=0.4924, G=0.5076	A=189/103, G=180/121	Likely benign,not provided	0.00001
10-03A	chr9:127911966	G/A	G	SNV	PPP6C	exonic	7	c.904C>T	p.Pro302Ser	missense		04.33	508	G=486, A=22	G=0.9567, A=0.0433	G=192/294, A=11/11		0.00036
10-03B	chr7:140453136	A/T	A	SNV	BRAF	exonic	15	c.1799T>A	p.Val600Glu	missense	rs113488022,rs121913227,rs121913374,rs121913375,rs121913377,rs121913378,rs397516897,rs727502902	28.84	423	A=301, T=122	A=0.7116, T=0.2884	A=56/245, T=37/85	Pathogenic	0.00001
10-03B	chr7:116403153	C/T	C	SNV	MET	exonic	11	c.2468C>T	p.Ser823Phe	missense		03.94	457	C=439, T=18	C=0.9606, T=0.0394	C=254/185, T=10/8		0.00288
10-03B	chr3:178927410	A/G	A	SNV	PIK3CA	exonic	7	c.1173A>G	p.Ile391Met	missense	rs2230461	91.59	690	A=58, G=632	A=0.0841, G=0.9159	A=31/27, G=323/309	Likely benign,not provided	0.00001
10-05A	chr12:46246428	G/A	G	SNV	ARID2	exonic	15	c.4522G>A	p.Gly1508Ser	missense		04.01	1545	G=1483, A=62	G=0.9599, A=0.0401	G=721/762, A=32/30		0.00001
10-05A	chr7:140453135	ACTG/TCTG	ACTG	SNV	BRAF	exonic	15	c.1799T>A	p.Val600Glu	missense	rs113488022,rs121913227,rs121913374,rs121913375,rs121913377,rs121913378	03.97	1083	CA=1040, TT=43	CA=0.9603, TT=0.0397	CA=691/349, TT=36/7	Pathogenic	0.01121
10-05A	chr17:29587397	G/A	G	SNV	NF1	exonic	34	c.4441G>A	p.Asp1481Asn	missense		03.09	1068	G=1035, A=33	G=0.9691, A=0.0309	G=489/546, A=15/18		0.00676
10-05A	chr9:127915856	G/A	G	SNV	PPP6C	exonic	6	c.625C>T	p.Pro209Ser	missense		05.45	367	G=347, A=20	G=0.9455, A=0.0545	G=158/189, A=9/11		0.00003
10-05B	chr7:140453136	ACTG/TCTG	ACTG	SNV	BRAF	exonic	15	c.1799T>A	p.Val600Glu	missense	rs113488022,rs121913227,rs121913374,rs121913375,rs121913377,rs121913378	03.61	1080	ACTG=1040, TCTG=40	ACTG=0.963, TCTG=0.0361	ACTG=688/352, TCTG=35/5	Pathogenic	0.01232
10-05B	chrX:41205770	G/T	G	SNV	DDX3X	exonic	14	c.1510G>T	p.Gly504Ter	nonsense		03.18	724	G=701, T=23	G=0.9682, T=0.0318	G=389/312, T=15/8		0.01324
10-05B	chr15:66782867	G/A	G	SNV	MAP2K1	exonic, utr_3	11	c.1096G>A	p.Ala366Thr	missense		03.96	530	G=509, A=21	G=0.9604, A=0.0396	G=240/269, A=9/12		0.00144
10-07A	chr12:46245504	G/A	G	SNV	ARID2	exonic	15	c.3598G>A	p.Gly1200Arg	missense		03.65	1122	G=1081, A=41	G=0.9635, A=0.0365	G=506/575, A=20/21		0.00013
10-07A	chr4:55593464	A/C	A	SNV	KIT	exonic	10	c.1621A>C	p.Met541Leu	missense	rs3822214	64.76	820	A=289, C=531	A=0.3524, C=0.6476	A=178/111, C=306/225	Likely benign	0.00001
10-07A	chr17:29653166	G/A	G	SNV	NF1	exonic	37	c.5164G>A	p.Glu1722Lys	missense		03.08	1463	G=1418, A=45	G=0.9692, A=0.0308	G=695/723, A=18/27		0.00239
10-07A	chr17:29679411	G/A	G	SNV	NF1	exonic	51	c.7594G>A	p.Ala2532Thr	missense		03.80	974	G=937, A=37	G=0.962, A=0.038	G=465/472, A=18/19	Likely benign	0.00012
10-07A	chr17:7578193	G/A	G	SNV	TP53	exonic	6	c.656C>T	p.Pro219Leu	missense	rs786202315	08.62	557	G=509, A=48	G=0.9138, A=0.0862	G=271/238, A=22/26		0.00001
10-07B	chr12:46244680	G/A	G	SNV	ARID2	exonic	15	c.2774G>A	p.Ser925Asn	missense		04.38	479	G=457, A=21	G=0.9561, A=0.0439	G=248/209, A=9/12		0.00016
10-07B	chr4:55593633	AATTATGTTTACATAGACCCAACAC/A	AATTATGTTTACATAGACCCAACAC	INDEL	KIT	exonic	11	c.1701_1724delTTATGTTTACATAGACCCAACACA	p.Asn567_Gln575delinsLys	nonframeshiftDeletion		24.41	934	AATTATGTTTACATAGACCCAACAC=706,A=228	AATTATGTTTACATAGACCCAACAC=0.7559,A=0.2441			0.00001
10-07B	chr17:29679411	G/A	G	SNV	NF1	exonic	51	c.7594G>A	p.Ala2532Thr	missense		03.49	916	G=884, A=32	G=0.9651, A=0.0349	G=416/468, A=13/19	Likely benign	0.00129
10-07B	chr9:127915991	C/T	C	SNV	PPP6C	exonic	6	c.490G>A	p.Gly164Ser	missense		07.67	352	C=325, T=27	C=0.9233, T=0.0767	C=166/159, T=13/14		0.00001
10-07B	chr17:7577039	G/T	G	SNV	TP53	exonic	8	c.899C>A	p.Pro300His	missense		03.17	537	G=520, T=17	G=0.9683, T=0.0317	G=257/263, T=8/9		0.02659
10-08A	chr19:3118942	AG/TG	AG	SNV	GNA11	exonic	5	c.626A>T	p.Gln209Leu	missense		13.66	344	AG=297, CG=0, GG=0, TA=0, TG=47, TT=0	AG=0.8634, CG=0.0, GG=0.0, TA=0.0, TG=0.1366, TT=0.0	AG=134/163, CG=0/0, GG=0/0, TA=0/0, TG=40/7, TT=0/0		0.00001
10-08A	chr4:55593464	A/C	A	SNV	KIT	exonic	10	c.1621A>C	p.Met541Leu	missense	rs3822214	48.42	634	A=327, C=307	A=0.5158, C=0.4842	A=181/146, C=176/131	Likely benign	0.00001
10-08A	chr17:29657339	G/A	G	SNV	NF1	exonic	39	c.5635G>A	p.Ala1879Thr	missense		03.68	1088	G=1048, A=40	G=0.9632, A=0.0368	G=501/547, A=30/10		0.00014
10-08B	chr12:46244728	C/T	C	SNV	ARID2	exonic	15	c.2822C>T	p.Pro941Leu	missense		04.51	1132	C=1081, T=51	C=0.9549, T=0.0451	C=541/540, T=24/27		0.00001
10-08B	chr4:55593451	G/A	G	SNV	KIT	exonic	10	c.1608G>A	p.Met536Ile	missense		04.50	955	G=912, A=43	G=0.955, A=0.045	G=442/470, A=26/17		0.00001
10-09A	chr12:46123668	C/T	C	SNV	ARID2	exonic	1	c.49C>T	p.Leu17Phe	missense		03.81	525	C=505, T=20	C=0.9619, T=0.0381	C=180/325, T=5/15		0.00279
10-09A	chr15:66727455	GCAGAAGGTGGGAGAA/G	GCAGAAGGTGGGAGAA	INDEL	MAP2K1	exonic	2	c.173_187delAGAAGGTGGGAGAAC	p.Gln58_Glu62del	nonframeshiftDeletion		62.64	605	GCAGAAGGTGGGAGAA=226,G=379	GCAGAAGGTGGGAGAA=0.3736,G=0.6264	GCAGAAGGTGGGAGAA=117/109,G=202/177		0.00001
10-09B	chrX:41205556	G/A	G	SNV	DDX3X	exonic	13	c.1390G>A	p.Glu464Lys	missense		05.93	962	G=905, A=57	G=0.9407, A=0.0593	G=451/454, A=22/35		0.00001
10-09B	chr9:139399351	G/T	G	SNV	NOTCH1	exonic	26	c.4792C>A	p.Arg1598Ser	missense	rs779195962	04.19	811	G=777, T=34	G=0.9581, T=0.0419	G=435/342, T=20/14		0.00003
10-09B	chr3:178927478	G/A	G	SNV	PIK3CA	exonic	7	c.1241G>A	p.Gly414Asp	missense		06.23	385	G=361, A=24	G=0.9377, A=0.0623	G=188/173, A=13/11		0.00001
10-10A	chr12:46244865	G/A	G	SNV	ARID2	exonic	15	c.2959G>A	p.Ala987Thr	missense		03.11	515	G=499, A=16	G=0.9689, A=0.0311	G=220/279, A=5/11		0.03437
10-10A	chr7:140481402	CC/GA	CC	MNV	BRAF	exonic	11	c.1405_1406delGGinsTC	p.Gly469Ser	missense	rs121913355,rs121913357,rs121913358	41.25	1314	CC=772, GA=542	CC=0.5875, GA=0.4125	CC=427/345, GA=312/230	Pathogenic	0.00001
10-10A	chrX:41205852	G/A	G	SNV	DDX3X	exonic	14	c.1592G>A	p.Arg531His	missense		03.79	817	G=786, A=31	G=0.9621, A=0.0379	G=406/380, A=12/19		0.00037
10-10A	chr4:55593464	A/C	A	SNV	KIT	exonic	10	c.1621A>C	p.Met541Leu	missense	rs3822214	51.87	777	A=374, C=403	A=0.4813, C=0.5187	A=223/151, C=219/184	Likely benign	0.00001
10-10B	chr12:46205269	C/T	C	SNV	ARID2	exonic	4	c.353C>T	p.Pro118Leu	missense		03.13	736	C=713, T=23	C=0.9688, T=0.0313	C=343/370, T=9/14		0.01655
10-10B	chr7:140481402	CC/GA	CC	MNV	BRAF	exonic	11	c.1405_1406delGGinsTC	p.Gly469Ser	missense	rs121913355,rs121913357,rs121913358	43.04	1071	CC=610, GA=461	CC=0.5696, GA=0.4304	CC=346/264, GA=272/189	Pathogenic	0.00001
10-10B	chr4:55593464	A/C	A	SNV	KIT	exonic	10	c.1621A>C	p.Met541Leu	missense	rs3822214	51.69	857	A=414, C=443	A=0.4831, C=0.5169	A=223/151, C=219/184	Likely benign	0.00001
10-10B	chr15:66777403	G/A	G	SNV	MAP2K1	exonic	7	c.769G>A	p.Ala257Thr	missense		05.25	934	G=885, A=49	G=0.9475, A=0.0525	G=480/405, A=24/25		0.00001
10-11A	chr12:46285699	C/T	C	SNV	ARID2	exonic	17	c.5059C>T	p.Gln1687Ter	nonsense		03.02	1621	C=1572, T=49	C=0.9698, T=0.0302	C=870/702, T=21/28		0.00234
10-11A	chr12:46244974	C/T	C	SNV	ARID2	exonic	15	c.3068C>T	p.Pro1023Leu	missense	rs577713771	04.67	920	C=877, T=43	C=0.9533, T=0.0467	C=462/415, T=25/18	not provided	0.00001
10-11A	chr12:46244833	C/T	C	SNV	ARID2	exonic	15	c.2927C>T	p.Pro976Leu	missense		03.58	895	C=863, T=32	C=0.9642, T=0.0358	C=416/447, T=18/14		0.00084
10-11A	chr9:21974693	C/T	C	SNV	CDKN2A	exonic	1	c.134G>A	p.Gly45Asp	missense		06.32	712	C=667, T=45	C=0.9368, T=0.0632	C=429/238, T=27/18	Uncertain significance	0.00001
10-11A	chrX:41205569	G/A	G	SNV	DDX3X	exonic	13	c.1403G>A	p.Cys468Tyr	missense		05.91	964	G=907, A=57	G=0.9409, A=0.0591	G=449/458, A=22/35		0.00001
10-11A	chr4:55593464	A/C	A	SNV	KIT	exonic	10	c.1621A>C	p.Met541Leu	missense	rs3822214	49.67	1999	A=1006, C=993	A=0.5033, C=0.4967	A=630/376, C=681/312	Likely benign	0.00001
10-11A	chr15:66777482	C/T	C	SNV	MAP2K1	exonic	7	c.848C>T	p.Ala283Val	missense	rs144080051	04.55	2000	G=1909, A=91	G=0.9545, A=0.0455	G=914/995, A=50/41	Likely benign	0.00001
10-11A	chr17:29670033	G/T	G	SNV	NF1	exonic	48	c.7069G>T	p.Glu2357Ter	nonsense	rs199474784	03.62	1383	G=1333, T=50	G=0.9638, T=0.0362	G=727/606, T=27/23		0.00004
10-11B	chr12:46245190	C/T	C	SNV	ARID2	exonic	15	c.3284C>T	p.Pro1095Leu	missense		04.25	823	C=788, T=35	C=0.9575, T=0.0425	C=448/340, T=18/17		0.00002
10-11B	chr4:55593464	A/C	A	SNV	KIT	exonic	10	c.1621A>C	p.Met541Leu	missense	rs3822214	48.92	1999	A=1021, C=978	A=0.5108, C=0.4892	A=615/406, C=578/400	Likely benign	0.00001
10-11B	chr15:66777482	C/T	C	SNV	MAP2K1	exonic	7	c.848C>T	p.Ala283Val	missense	rs144080051	07.22	485	C=450, T=35	C=0.9278, T=0.0722	C=254/196, T=19/16	Likely benign	0.00001
10-11B	chr17:29701152	T/G	T	SNV	NF1	exonic	58	c.8499T>G	p.Asn2833Lys	missense	rs142636150	03.99	1957	T=1879, G=78	T=0.9601, G=0.0399	T=408/1471, G=39/39		0.00001
10-11B	chr9:139399377	G/A	G	SNV	NOTCH1	exonic	26	c.4766C>T	p.Ser1589Phe	missense		04.11	827	G=793, A=34	G=0.9589, A=0.0411	G=437/356, A=20/14		0.00005
10-12A	chr4:55593464	A/C	A	SNV	KIT	exonic	10	c.1621A>C	p.Met541Leu	missense	rs3822214	31.25	2000	A=1375, C=625	A=0.6875, C=0.3125	A=790/585, C=355/270	Likely benign	0.00001
10-12A	chr15:66727455	GCAGAAGGTGGGAGAA/G	GCAGAAGGTGGGAGAA	INDEL	MAP2K1	exonic	2	c.173_187delAGAAGGTGGGAGAAC	p.Gln58_Glu62del	nonframeshiftDeletion		35.85	1283	GCAGAAGGTGGGAGAA=823, G=460	GCAGAAGGTGGGAGAA=0.6415, G=0.3585	GCAGAAGGTGGGAGAA=452/371, G=246/214		0.00001
10-12A	chr3:178921549	T/C	T	SNV	PIK3CA	exonic	5	c.1031T>C	p.Val344Ala	missense		03.91	1995	T=1917, C=78	T=0.9609, C=0.0391	T=744/1173, C=36/42	Likely pathogenic	0.00001
10-12B	chr15:66727455	GCAGAAGGTGGGAGAA/G	GCAGAAGGTGGGAGAA	INDEL	MAP2K1	exonic	2	c.173_187delAGAAGGTGGGAGAAC	p.Gln58_Glu62del	nonframeshiftDeletion		64.93	673	GCAGAAGGTGGGAGAA=236,G=437	GCAGAAGGTGGGAGAA=0.3507,G=0.6493	GCAGAAGGTGGGAGAA=130/106,G=237/200		0.00004
10-12B	chr9:127933426	C/T	C	SNV	PPP6C	exonic	2	c.109G>A	p.Glu37Lys	missense		04.16	433	C=415, T=18	C=0.9584, T=0.0416	C=171/244, T=6/12		0.00164
10-12B	chr17:7578203	C/T	C	SNV	TP53	exonic	6	c.646G>A	p.Val216Met	missense	rs730882025	04.40	1998	C=1910, T=88	C=0.956, T=0.044	C=958/952, T=46/42	Likely pathogenic,Uncertain significance	0.00001
10-13A	chr4:55595542	C/T	C	SNV	KIT	exonic	14	c.2032C>T	p.Leu678Phe	missense		03.70	865	C=833, T=32	C=0.963, T=0.037	C=430/403, T=11/21		0.00047
10-13A	chr1:115256529	T/C	T	SNV	NRAS	exonic	3	c.182A>G	p.Gln61Arg	missense	rs11554290	30.62	1169	T=811, C=358	T=0.6938, C=0.3062	T=412/399, C=147/211	Pathogenic	0.00001
10-13B	chr4:55595542	C/T	C	SNV	KIT	exonic	14	c.2032C>T	p.Leu678Phe	missense		03.24	556	C=538, T=18	C=0.9676, T=0.0324	C=262/276, T=5/13		0.01843
10-13B	chr1:115258747	T/C	T	SNV	NRAS	exonic	3	c.182A>G	p.Gln61Arg	missense	rs11554290	06.46	480	C=449, T=31	C=0.9354, T=0.0646	C=233/216, T=16/15	Pathogenic	0.00074
