# Supplementary material for: Mutational concordance between primary and metastatic melanoma: a next-generation sequencing approach
Source: J Transl Med. 2019 Aug 28;17:289. doi: 10.1186/s12967-019-2039-4 (PMC6712827; doi:10.1186/s12967-019-2039-4)
Supplement: Supplementary file 2 — Additional file 2: Table S2. Gene variants in paired melanoma samples. Asterisks indicate different variant types within the same patient. [file 12967_2019_2039_MOESM2_ESM.xlsx]

## Sheet: Total paired melanomas
Additional file 2: Table S2. Gene variants in paired melanoma samples. Asterisks indicate different variant types within the same patient.
No.	Tumor tissue	Pathogenic/Likely pathogenic variants	Uncertain/Unknown significance variants	Benign/Likely benign variants
01A	primary	BRAFV600E, TP53R196Ter		KIT, TP53
01B	lymph node mtx	BRAFV600E, TP53R196Ter	ARID22, CCND1, CDK4, DDX3X2, RB12, TP53
02A	primary	BRAFV600E, CDKN2AA40V, PIK3CAV344M, TP53P278L	ARID2, BAP12, CDK4, DDX3X, MAP2K1, NF1, PIK3CA	KDR
02B	lymph node mtx	BRAFV600E, CDKN2AA40V, PIK3CAV344M, TP53P278L	ARID2*, BAP1*, DDX3X*	KDR
03A	primary	CDKN2AG23S, MAP2K1Q383Ter, PIK3CAV344A, PTENG165R, RB1Q354Ter	ARID245, BAP113, CCND16, CDK47, CDKN2A2, DDX3X4, ERBB45, GNAQ, HRAS, KIT3, KRAS2, MAP2K17, MET2, NF119, NOTCH13, NRAS2, PIK3CA3, PPP6C4, PTEN2,RB12, TP532	KIT, MAP2K1, PIK3CA
03B	lymph node mtx	MAP2K1Q354Ter, TP53V216M	NF1*	PIK3CA
03C	lymph node mtx		KRAS, MAP2K1, NF1, NOTCH1, PIK3CA
04A	primary	BRAFV600E		PIK3CA, TP53
04B	lymph node mtx	BRAFV600E	BAP1, NOTCH1	PIK3CA, TP53
04C	visceral mtx	BRAFV600E		PIK3CA, TP53
05A	primary	BRAFV600E, PIK3CAT1031I	ARID212, BAP14, BRAF, CCND13, CDK4, DDX3X5,ERBB42, KIT4, KRAS, MAP2K13, MET2, NF14, NRAS,PPP6C3,TP533	KIT
05B	visceral mtx	BRAFV600E, MAP2K1Q46Ter, RB1Q354Ter, TP53R158C	ARID2*21, BAP1*8, BRAF, CCND1*3, CDKN2A, DDX3X*4, ERBB4*2, KIT*4, MAP2K1*2, MET2, NF1*11, NOTCH1*3, PIK3CA, PPP6C*4, PTEN, TP53*2	NF1
05C	visceral mtx	BRAFV600E	BRAF	TP53
06A	primary	BRAFV600E		TP53
06B	lymph node mtx	BRAFV600E		TP53
06C	lymph node mtx	BRAFV600E	PIK3CA	TP53
06D	visceral mtx	BRAFV600E	NRAS, RB12, TP53
06E	lymph node mtx	BRAFV600E		TP53
07A	primary	BRAFV600E	ARID2	KDR, KIT, TP53
07B	visceral mtx	BRAFV600E, CCND1G103R, PTENQ110Ter	CDK4, KIT3, MAP2K1, MET3, NF1, PIK3CA3, PTEN
07C	lymph node mtx	BRAFV600E	ARID2	KDR, KIT, TP53
08A	primary	BRAFV600E	TP53	KDR
08B	lymph node mtx	BRAFV600E		KDR
09A	primary	BRAFG466R, BRAFG469E	ARID2, KIT, NF1, PPP6C2	CDKN2A, KDR
09B	visceral mtx	BRAFV600E, MAP2K1Q110Ter, PTENG127R, TP53E286K	ARID2*, ERBB4, KIT*, MAP2K12, MET2, PIK3CA2, TP532	TP53
10A	primary	BRAFV600E		PIK3CA, TP53
10B	visceral mtx	BRAFV600E	ARID22, CCND1, TP53	PIK3CA, TP53
11A	primary	BRAFV600E		KDR, TP53
11B	lymph node mtx	BRAFV600E		KDR, TP53
12A	primary	BRAFV600K	BAP1, ERBB4	PIK3CA, TP53
12B	lymph node mtx	BRAFV600K		PIK3CA, TP53
13A	primary	NRASG12D, TP53E286K	ARID29, BRAF, CCND12, CDKN2A2, ERBB4, GNA11, HRAS, MET, NOTCH12, PIK3CA, PPP6C3, PTEN, TP533
13B	visceral mtx			NF1, TP53
14A	primary	BRAFV600E		TP53
14B	lymph node mtx	BRAFV600E		TP53
14C	visceral mtx	BRAFV600E		TP53
16A	primary		ARID22, MAP2K1, TP53	KDR
16B	visceral mtx	NRASG12D, NRASQ61R, TP53E286K	ARID2*10, BRAF2, DDX3X4, ERBB42, GNAQ3, KIT4, MAP2K1*3, NF12, PIK3CA4, PPP6C4, TP532	KDR
18A	primary		DDX3X, GNAQ, PIK3CA	PIK3CA, TP53
18B	lymph node mtx		GNAQ	PIK3CA, TP53
19A	primary	BRAFV600E	ARID25, ERBB43, KIT2, PIK3CA, PPP6C2, RB1	KDR, KIT, MET, NF1, TP53
19B	lymph node mtx	BRAFV600E	DDX3X	KDR, KIT, MET, NF1, TP53
20A	primary	CDKN2AR131H, KRASG12D, MAP2K1Q243Ter, NRASQ61R, PIK3CAG1049S, RB1splicesite_5ex18, TP53Q5Ter, TP53R196L	ARID26, BAP15, BRAF3, CCND14, CDK45, CDKN2A2, DDX3X4, ERBB43, GNAQ4, KIT2, KRAS, MAP2K16, MET2, NF16, NOTCH1, NRAS2, PIK3CA5, PPP6C2, PTEN, RB1, TP535	CDKN2A, MAP2K12, RB1
20B	visceral mtx	NRASQ61R	ARID2*	TP53
21A	primary	BRAFV600K	PTEN	TP53
21B	lymph node mtx	BRAFV600K	PTEN	TP53
22A	primary	BRAFV600E		KDR, MET, PIK3CA, TP53
22B	lymph node mtx	BRAFV600E		KDR, MET, PIK3CA, TP53
23A	primary	NRASQ61R	RB1	KIT, TP53
23B	visceral mtx	NRASQ61R		KIT, TP53
24A	primary			PIK3CA, TP53
24B	lymph node mtx			PIK3CA, TP53
25A	primary		BRAF	KDR, KIT
25B	visceral mtx			NF1, TP53
26A	primary			KDR, TP53
26B	visceral mtx			KDR, TP53
27A	primary	NRASG12D, TP53P278S	ARID2, CCND1	CDKN2A, KIT, NF1, PIK3CA, TP53
27B	lymph node mtx	NRASG12D, TP53P278S	ARID2*, BRAF, CDKN2A, DDX3X3, ERBB4, GNAQ2, HRAS2, MAP2K15, MET2, NOTCH1, PIK3CA, PPP6C4, PTEN3, RB12, TP533	CDKN2A, KIT, PIK3CA
28A	primary		ARID2, KRAS, PPP6C	KDR, TP53
28B	visceral mtx		PPP6C	KDR, TP53
29A	primary	BRAFV600E	DDX3X, NF1	KDR, NF1, TP53
29B	lymph node mtx	BRAFV600E		TP53
30A	primary	NRASG12D	CCND1, TP53	KDR, PIK3CA
30B	lymph node mtx		CCND1*, ERBB4	KDR, KIT
32A	primary	BRAFV600E		KIT, PIK3CA
32B	lymph node mtx	BRAFV600E	CCND12	KIT, TP53
34A	primary		BRAF, CCND1, DDX3X2, MAP2K12, NF1
34B	lymph node mtx		ARID2, BAP1, PIK3CA, PPP6C
10-01A	primary	NRASQ61R	ARID2
10-01B	visceral mtx	NRASQ61R	NF1
10-02A	primary	BRAFV600K	ARID23	TP53
10-02B	lymph node mtx	BRAFV600M	PPP6C, PTEN	KDR
10-03A	primary	BRAFV600E	BAP1, CCND1, PPP6C	PIK3CA
10-03B	lymph node mtx	BRAFV600E	MET	PIK3CA
10-05A	primary	BRAFV600E	ARID2, NF1, PPP6C
10-05B	lymph node mtx	BRAFV600E	DDX3X, MAP2K1
10-07A	primary		ARID2, KIT, NF1, TP53	NF1
10-07B	lymph node mtx		ARID2*, KIT*, PPP6C, TP53*	NF1
10-08A	primary		GNA11, KIT, NF1,
10-08B	lymph node mtx		ARID2, KIT*
10-09A	primary		ARID2, MAP2K1
10-09B	visceral mtx		DDX3X, NOTCH1, PIK3CA
10-10A	primary	BRAFG469S	ARID2, DDX3X	KIT
10-10B	lymph node mtx	BRAFG469S	ARID2*, MAP2K1	KIT
10-11A	primary		ARID23, CDKN2A, DDX3X, NF1	KIT, MAP2K1
10-11B	lymph node mtx		ARID2*, NF1*, NOTCH1	KIT, MAP2K1
10-12A	primary	PIK3CAV344A	MAP2K1	KIT
10-12B	visceral mtx	TP53V216M	MAP2K1, PPP6C
10-13A	primary	NRASQ61R	KIT
10-13B	lymph node mtx	NRASQ61R	KIT

## Sheet: Discovery cohort paired MMs
No.	Tumor tissue	Pathogenic/Likely pathogenic variants	Uncertain/Unknown significance variants	Benign/Likely benign variants
01A	primary	BRAFV600E, TP53R196Ter		KIT, TP53
01B	lymph node mtx	BRAFV600E, TP53R196Ter	ARID22, CCND1, CDK4, DDX3X2, RB12, TP53
02A	primary	BRAFV600E, CDKN2AA40V, PIK3CAV344M, TP53P278L	ARID2, BAP12, CDK4, DDX3X, MAP2K1, NF1, PIK3CA	KDR
02B	lymph node mtx	BRAFV600E, CDKN2AA40V, PIK3CAV344M, TP53P278L	ARID2*, BAP1*, DDX3X*	KDR
03A	primary	CDKN2AG23S, MAP2K1Q383Ter, PIK3CAV344A, PTENG165R, RB1Q354Ter	ARID245, BAP113, CCND16, CDK47, CDKN2A2, DDX3X4, ERBB45, GNAQ, HRAS, KIT3, KRAS2, MAP2K17, MET2, NF119, NOTCH13, NRAS2, PIK3CA3, PPP6C4, PTEN2,RB12, TP532	KIT, MAP2K1, PIK3CA
03B	lymph node mtx	MAP2K1Q354Ter, TP53V216M	NF1*	PIK3CA
03C	lymph node mtx		KRAS, MAP2K1, NF1, NOTCH1, PIK3CA
04A	primary	BRAFV600E		PIK3CA, TP53
04B	lymph node mtx	BRAFV600E	BAP1, NOTCH1	PIK3CA, TP53
04C	visceral mtx	BRAFV600E		PIK3CA, TP53
05A	primary	BRAFV600E, PIK3CAT1031I	ARID212, BAP14, BRAF, CCND13, CDK4, DDX3X5,ERBB42, KIT4, KRAS, MAP2K13, MET2, NF14, NRAS,PPP6C3,TP533	KIT
05B	visceral mtx	BRAFV600E, MAP2K1Q46Ter, RB1Q354Ter, TP53R158C	ARID2*21, BAP1*8, BRAF, CCND1*3, CDKN2A, DDX3X*4, ERBB4*2, KIT*4, MAP2K1*2, MET2, NF1*11, NOTCH1*3, PIK3CA, PPP6C*4, PTEN, TP53*2	NF1
05C	visceral mtx	BRAFV600E	BRAF	TP53
06A	primary	BRAFV600E		TP53
06B	lymph node mtx	BRAFV600E		TP53
06C	lymph node mtx	BRAFV600E	PIK3CA	TP53
06D	visceral mtx	BRAFV600E	NRAS, RB12, TP53
06E	lymph node mtx	BRAFV600E		TP53
07A	primary	BRAFV600E	ARID2	KDR, KIT, TP53
07B	visceral mtx	BRAFV600E, CCND1G103R, PTENQ110Ter	CDK4, KIT3, MAP2K1, MET3, NF1, PIK3CA3, PTEN
07C	lymph node mtx	BRAFV600E	ARID2	KDR, KIT, TP53
08A	primary	BRAFV600E	TP53	KDR
08B	lymph node mtx	BRAFV600E		KDR
09A	primary	BRAFG466R, BRAFG469E	ARID2, KIT, NF1, PPP6C2	CDKN2A, KDR
09B	visceral mtx	BRAFV600E, MAP2K1Q110Ter, PTENG127R, TP53E286K	ARID2*, ERBB4, KIT*, MAP2K12, MET2, PIK3CA2, TP532	TP53
10A	primary	BRAFV600E		PIK3CA, TP53
10B	visceral mtx	BRAFV600E	ARID22, CCND1, TP53	PIK3CA, TP53
11A	primary	BRAFV600E		KDR, TP53
11B	lymph node mtx	BRAFV600E		KDR, TP53
12A	primary	BRAFV600K	BAP1, ERBB4	PIK3CA, TP53
12B	lymph node mtx	BRAFV600K		PIK3CA, TP53
13A	primary	NRASG12D, TP53E286K	ARID29, BRAF, CCND12, CDKN2A2, ERBB4, GNA11, HRAS, MET, NOTCH12, PIK3CA, PPP6C3, PTEN, TP533
13B	visceral mtx			NF1, TP53
14A	primary	BRAFV600E		TP53
14B	lymph node mtx	BRAFV600E		TP53
14C	visceral mtx	BRAFV600E		TP53
16A	primary		ARID22, MAP2K1, TP53	KDR
16B	visceral mtx	NRASG12D, NRASQ61R, TP53E286K	ARID2*10, BRAF2, DDX3X4, ERBB42, GNAQ3, KIT4, MAP2K1*3, NF12, PIK3CA4, PPP6C4, TP532	KDR
18A	primary		DDX3X, GNAQ, PIK3CA	PIK3CA, TP53
18B	lymph node mtx		GNAQ	PIK3CA, TP53
19A	primary	BRAFV600E	ARID25, ERBB43, KIT2, PIK3CA, PPP6C2, RB1	KDR, KIT, MET, NF1, TP53
19B	lymph node mtx	BRAFV600E	DDX3X	KDR, KIT, MET, NF1, TP53
20A	primary	CDKN2AR131H, KRASG12D, MAP2K1Q243Ter, NRASQ61R, PIK3CAG1049S, RB1splicesite_5ex18, TP53Q5Ter, TP53R196L	ARID26, BAP15, BRAF3, CCND14, CDK45, CDKN2A2, DDX3X4, ERBB43, GNAQ4, KIT2, KRAS, MAP2K16, MET2, NF16, NOTCH1, NRAS2, PIK3CA5, PPP6C2, PTEN, RB1, TP535	CDKN2A, MAP2K12, RB1
20B	visceral mtx	NRASQ61R	ARID2*	TP53
21A	primary	BRAFV600K	PTEN	TP53
21B	lymph node mtx	BRAFV600K	PTEN	TP53
22A	primary	BRAFV600E		KDR, MET, PIK3CA, TP53
22B	lymph node mtx	BRAFV600E		KDR, MET, PIK3CA, TP53
23A	primary	NRASQ61R	RB1	KIT, TP53
23B	visceral mtx	NRASQ61R		KIT, TP53
24A	primary			PIK3CA, TP53
24B	lymph node mtx			PIK3CA, TP53
25A	primary		BRAF	KDR, KIT
25B	visceral mtx			NF1, TP53
26A	primary			KDR, TP53
26B	visceral mtx			KDR, TP53
27A	primary	NRASG12D, TP53P278S	ARID2, CCND1	CDKN2A, KIT, NF1, PIK3CA, TP53
27B	lymph node mtx	NRASG12D, TP53P278S	ARID2*, BRAF, CDKN2A, DDX3X3, ERBB4, GNAQ2, HRAS2, MAP2K15, MET2, NOTCH1, PIK3CA, PPP6C4, PTEN3, RB12, TP533	CDKN2A, KIT, PIK3CA
28A	primary		ARID2, KRAS, PPP6C	KDR, TP53
28B	visceral mtx		PPP6C	KDR, TP53
29A	primary	BRAFV600E	DDX3X, NF1	KDR, NF1, TP53
29B	lymph node mtx	BRAFV600E		TP53
30A	primary	NRASG12D	CCND1, TP53	KDR, PIK3CA
30B	lymph node mtx		CCND1*, ERBB4	KDR, KIT
32A	primary	BRAFV600E		KIT, PIK3CA
32B	lymph node mtx	BRAFV600E	CCND12	KIT, TP53
34A	primary		BRAF, CCND1, DDX3X2, MAP2K12, NF1
34B	lymph node mtx		ARID2, BAP1, PIK3CA, PPP6C
			* Different variant types

## Sheet: Validation cohort paired MMs
No.	Tumor tissue	Pathogenic/Likely pathogenic variants	Uncertain/Unknown significance variants	Benign/Likely benign variants
10-01A	primary	NRASQ61R	ARID2
10-01B	visceral mtx	NRASQ61R	NF1
10-02A	primary	BRAFV600K	ARID23	TP53
10-02B	lymph node mtx	BRAFV600M	PPP6C, PTEN	KDR
10-03A	primary	BRAFV600E	BAP1, CCND1, PPP6C	PIK3CA
10-03B	lymph node mtx	BRAFV600E	MET	PIK3CA
10-05A	primary	BRAFV600E	ARID2, NF1, PPP6C
10-05B	lymph node mtx	BRAFV600E	DDX3X, MAP2K1
10-07A	primary		ARID2, KIT, NF1, TP53	NF1
10-07B	lymph node mtx		ARID2*, KIT*, PPP6C, TP53*	NF1
10-08A	primary		GNA11, KIT, NF1,
10-08B	lymph node mtx		ARID2, KIT*
10-09A	primary		ARID2, MAP2K1
10-09B	visceral mtx		DDX3X, NOTCH1, PIK3CA
10-10A	primary	BRAFG469S	ARID2, DDX3X	KIT
10-10B	lymph node mtx	BRAFG469S	ARID2*, MAP2K1	KIT
10-11A	primary		ARID23, CDKN2A, DDX3X, NF1	KIT, MAP2K1
10-11B	lymph node mtx		ARID2*, NF1*, NOTCH1	KIT, MAP2K1
10-12A	primary	PIK3CAV344A	MAP2K1	KIT
10-12B	visceral mtx	TP53V216M	MAP2K1, PPP6C
10-13A	primary	NRASQ61R	KIT
10-13B	lymph node mtx	NRASQ61R	KIT
			* Different variant types
